# Supplementary material for: Osteocytes Serve as a Reservoir for Intracellular Persisting Staphylococcus aureus Due to the Lack of Defense Mechanisms
Source: Front Microbiol. 2022 Jul 22;13:937466. doi: 10.3389/fmicb.2022.937466 (PMC9355688; doi:10.3389/fmicb.2022.937466)
Supplement: Supplementary file 1 [file Data_Sheet_1.zip]

Archive with 2 entries (2 files):
- Supplementary Material/SM Figures 1 - 6, Tables 1, 2 and 6.pptx
- Supplementary Material/SM Tables 3 - 5.xlsx
