# Supplementary material for: Osteocytes Serve as a Reservoir for Intracellular Persisting Staphylococcus aureus Due to the Lack of Defense Mechanisms
Source: Front Microbiol. 2022 Jul 22;13:937466. doi: 10.3389/fmicb.2022.937466 (PMC9355688; doi:10.3389/fmicb.2022.937466)
Supplement: Supplementary file 1 [file Data_Sheet_1.zip › Supplementary Material/SM Tables 3 - 5.xlsx]

## Sheet: S3 ob non-inf vs infec 
Comparison (group1/group2)	Group	ProteinGroups	AVG Log2 Ratio	Absolute AVG Log2 Ratio	Pvalue	Qvalue	# of Ratios	UniProtIds	Genes	ProteinDescriptions	ProteinNames	# Unique Total Peptides	% Change	Ratio	Condition Numerator	Condition Denominator	GO Cellular Component	GO Molecular Function	GO Biological Process
Ob_UNINF / Ob_INF	P04279	P04279	-3.01307	3.01307	0.000133956	0.000205797	11	P04279	SEMG1	Semenogelin-1	SEMG1_HUMAN	25	-87.6128	0.123872	Ob_UNINF	Ob_INF	extracellular region,extracellular space,nucleus,protein complex,extracellular exosome	protein binding,metal ion binding	insemination,antimicrobial humoral response,antibacterial humoral response,killing of cells of other organism,cellular protein metabolic process,coagulation,protein heterooligomerization,Requires Ontology,negative regulation of calcium ion import,positive regulation of serine-type endopeptidase activity,negative regulation of flagellated sperm motility
Ob_UNINF / Ob_INF	P00338	P00338	-2.9221	2.9221	0.0867247	0.046442	20	P00338	LDHA	L-lactate dehydrogenase A chain	LDHA_HUMAN	13	-86.8064	0.131936	Ob_UNINF	Ob_INF	nucleus,cytosol,membrane,extracellular exosome	L-lactate dehydrogenase activity,protein binding,kinase binding,identical protein binding,cadherin binding,NAD binding	response to hypoxia,lactate metabolic process,pyruvate metabolic process,glycolytic process,response to nutrient,response to glucose,NAD metabolic process,response to hydrogen peroxide,positive regulation of apoptotic process,response to estrogen,post-embryonic animal organ development,response to cAMP,oxidation-reduction process
Ob_UNINF / Ob_INF	Q9GZZ8	Q9GZZ8	-2.70147	2.70147	0.0121847	0.00934328	8	Q9GZZ8	LACRT	Extracellular glycoprotein lacritin	LACRT_HUMAN	4	-84.6264	0.153736	Ob_UNINF	Ob_INF	extracellular region,extracellular space,secretory granule	fibronectin binding,protein binding,collagen binding,growth factor activity,laminin-1 binding,protein N-terminus binding	protein acetylation,positive regulation of cell proliferation,regulation of receptor activity,epithelial structure maintenance,positive regulation of macroautophagy,calcium-mediated signaling,negative regulation of lipopolysaccharide-mediated signaling pathway,calcineurin-NFAT signaling cascade,protein localization to Golgi apparatus,defense response to bacterium,negative regulation of apoptotic …
Ob_UNINF / Ob_INF	P26022	P26022	-2.57308	2.57308	0.00123303	0.00134923	8	P26022	PTX3	Pentraxin-related protein PTX3	PTX3_HUMAN	2	-83.1955	0.168045	Ob_UNINF	Ob_INF	extracellular region,extracellular space,specific granule lumen,tertiary granule lumen	complement component C1q binding,(1->3)-beta-D-glucan binding,protein binding,identical protein binding,virion binding	response to yeast,inflammatory response,opsonization,neutrophil degranulation,negative regulation by host of viral exo-alpha-sialidase activity,negative regulation by host of viral glycoprotein metabolic process,innate immune response,positive regulation of nitric oxide biosynthetic process,negative regulation of viral entry into host cell,positive regulation of phagocytosis,negative regulation o…
Ob_UNINF / Ob_INF	P31025	P31025	-2.52339	2.52339	0.000581073	0.000728842	12	P31025	LCN1	Lipocalin-1	LCN1_HUMAN	4	-82.6066	0.173934	Ob_UNINF	Ob_INF	extracellular region,extracellular space,extracellular exosome	cysteine-type endopeptidase inhibitor activity,receptor binding,zinc ion binding,chloride ion binding,small molecule binding	retina homeostasis,proteolysis,negative regulation of endopeptidase activity,long-chain fatty acid transport,response to stimulus,sensory perception of taste
Ob_UNINF / Ob_INF	P01877	P01877	-2.43367	2.43367	5.60814e-05	9.46961e-05	7	P01877	IGHA2	Ig alpha-2 chain C region	IGHA2_HUMAN	6	-81.4906	0.185094	Ob_UNINF	Ob_INF	extracellular region,extracellular space,external side of plasma membrane,extracellular exosome,monomeric IgA immunoglobulin complex,secretory IgA immunoglobulin complex,secretory dimeric IgA immunoglobulin complex,blood microparticle	antigen binding,immunoglobulin receptor binding	retina homeostasis,glomerular filtration,receptor-mediated endocytosis,phagocytosis, recognition,phagocytosis, engulfment,immune response,complement activation, classical pathway,antibacterial humoral response,innate immune response,B cell receptor signaling pathway,positive regulation of B cell activation,leukocyte migration,positive regulation of respiratory burst
Ob_UNINF / Ob_INF	O75340	O75340	-2.03084	2.03084	0.0218144	0.0150634	4	O75340	PDCD6	Programmed cell death protein 6	PDCD6_HUMAN	4	-75.5287	0.244713	Ob_UNINF	Ob_INF	Golgi membrane,nucleus,cytoplasm,endosome,endoplasmic reticulum,endoplasmic reticulum membrane,COPII vesicle coat,cytoplasmic vesicle,extracellular exosome,endoplasmic reticulum exit site,Cul3-RING ubiquitin ligase complex	magnesium ion binding,calcium-dependent cysteine-type endopeptidase activity,calcium ion binding,protein binding,identical protein binding,protein homodimerization activity,protein anchor,protein dimerization activity,calcium-dependent protein binding,binding, bridging	angiogenesis,positive regulation of endothelial cell proliferation,proteolysis,intracellular protein transport,ER to Golgi vesicle-mediated transport,activation of cysteine-type endopeptidase activity involved in apoptotic process,positive regulation of endothelial cell migration,neural crest formation,neural crest cell development,negative regulation of vascular endothelial growth factor recepto…
Ob_UNINF / Ob_INF	Q16363	Q16363	-2.00426	2.00426	0.0660051	0.037172	11	Q16363	LAMA4	Laminin subunit alpha-4	LAMA4_HUMAN	7	-75.0738	0.249262	Ob_UNINF	Ob_INF	extracellular region,basement membrane,basal lamina,extracellular matrix,extracellular exosome	receptor binding,extracellular matrix structural constituent,protein binding	cell adhesion,regulation of cell adhesion,extracellular matrix organization,regulation of cell migration,regulation of embryonic development
Ob_UNINF / Ob_INF	P81605	P81605	-1.97027	1.97027	3.02454e-08	1.14357e-07	24	P81605	DCD	Dermcidin	DCD_HUMAN	5	-74.4795	0.255205	Ob_UNINF	Ob_INF	extracellular region,extracellular matrix,extracellular exosome	RNA binding,protein binding,peptidase activity	proteolysis,antimicrobial humoral response,killing of cells of other organism,defense response to bacterium,defense response to fungus
Ob_UNINF / Ob_INF	O60568	O60568	-1.86708	1.86708	0.0627294	0.0358298	2	O60568	PLOD3	Procollagen-lysine,2-oxoglutarate 5-dioxygenase 3	PLOD3_HUMAN	6	-72.5873	0.274127	Ob_UNINF	Ob_INF	endoplasmic reticulum,endoplasmic reticulum membrane,Golgi apparatus,trans-Golgi network,rough endoplasmic reticulum membrane,extracellular matrix,extracellular exosome	iron ion binding,protein binding,procollagen-lysine 5-dioxygenase activity,L-ascorbic acid binding,procollagen glucosyltransferase activity,procollagen galactosyltransferase activity	in utero embryonic development,endothelial cell morphogenesis,protein O-linked glycosylation,protein localization,peptidyl-lysine hydroxylation,neural tube development,collagen fibril organization,cellular response to hormone stimulus,collagen metabolic process,vasodilation,hydroxylysine biosynthetic process,epidermis morphogenesis,oxidation-reduction process,lung morphogenesis,basement membrane …
Ob_UNINF / Ob_INF	Q02383	Q02383	-1.59277	1.59277	0.0210637	0.0146387	5	Q02383	SEMG2	Semenogelin-2	SEMG2_HUMAN	23	-66.8465	0.331535	Ob_UNINF	Ob_INF	extracellular space,nucleus,extracellular exosome	protease binding,protein binding,metal ion binding	antibacterial humoral response,coagulation,protein heterooligomerization,positive regulation of serine-type endopeptidase activity,negative regulation of flagellated sperm motility
Ob_UNINF / Ob_INF	Q92520	Q92520	-1.50627	1.50627	0.0473902	0.028508	4	Q92520	FAM3C	Protein FAM3C	FAM3C_HUMAN	2	-64.798	0.35202	Ob_UNINF	Ob_INF	extracellular region,Golgi apparatus,platelet dense granule lumen,extracellular exosome	cytokine activity,protein binding	platelet degranulation,multicellular organism development,biological_process,regulation of receptor activity
Ob_UNINF / Ob_INF	P02675	P02675	-1.47896	1.47896	0.00133678	0.00144232	8	P02675	FGB	Fibrinogen beta chain	FIBB_HUMAN	7	-64.1254	0.358746	Ob_UNINF	Ob_INF	extracellular region,fibrinogen complex,extracellular space,endoplasmic reticulum,plasma membrane,cell cortex,external side of plasma membrane,cell surface,platelet alpha granule,platelet alpha granule lumen,extracellular exosome,blood microparticle,extracellular vesicle	structural molecule activity,protein binding,protein binding, bridging,chaperone binding,receptor binding,cell adhesion molecule binding	toll-like receptor signaling pathway,adaptive immune response,platelet degranulation,cell-matrix adhesion,blood coagulation,extracellular matrix organization,plasminogen activation,positive regulation of heterotypic cell-cell adhesion,fibrinolysis,induction of bacterial agglutination,cellular protein complex assembly,cellular response to leptin stimulus,innate immune response,positive regulation …
Ob_UNINF / Ob_INF	P24821	P24821	-1.44272	1.44272	0.0245695	0.0165819	3	P24821	TNC	Tenascin	TENA_HUMAN	4	-63.2126	0.367874	Ob_UNINF	Ob_INF	extracellular region,basement membrane,interstitial matrix,extracellular space,endoplasmic reticulum lumen,focal adhesion,membrane,extracellular matrix	protein binding,syndecan binding	osteoblast differentiation,cell adhesion,negative regulation of cell adhesion,neuromuscular junction development,positive regulation of cell proliferation,response to wounding,response to mechanical stimulus,positive regulation of gene expression,peripheral nervous system axon regeneration,extracellular matrix organization,wound healing,odontogenesis of dentin-containing tooth,post-translational …
Ob_UNINF / Ob_INF	Q15517	Q15517	-1.43357	1.43357	1.16799e-05	2.37214e-05	27	Q15517	CDSN	Corneodesmosin	CDSN_HUMAN	5	-62.9786	0.370214	Ob_UNINF	Ob_INF	cornified envelope,plasma membrane,cell-cell junction,desmosome,extracellular exosome	protein homodimerization activity	corneocyte desquamation,cell adhesion,epidermis development,keratinocyte differentiation,skin morphogenesis,cornification,cell-cell adhesion,Requires Ontology
Ob_UNINF / Ob_INF	Q16531	Q16531	-1.42663	1.42663	0.0886236	0.0472083	12	Q16531	DDB1	DNA damage-binding protein 1	DDB1_HUMAN	7	-62.8002	0.371998	Ob_UNINF	Ob_INF	nuclear chromosome, telomeric region,extracellular space,nucleus,nucleoplasm,cytoplasm,Cul4A-RING E3 ubiquitin ligase complex,Cul4B-RING E3 ubiquitin ligase complex,protein complex,extracellular exosome,Cul4-RING E3 ubiquitin ligase complex	DNA binding,protein binding,protein binding, bridging,protein complex binding,WD40-repeat domain binding,cullin family protein binding,damaged DNA binding	nucleotide-excision repair, DNA damage recognition,nucleotide-excision repair, DNA duplex unwinding,DNA repair,transcription-coupled nucleotide-excision repair,nucleotide-excision repair,nucleotide-excision repair, preincision complex stabilization,nucleotide-excision repair, preincision complex assembly,nucleotide-excision repair, DNA incision, 3'-to lesion,nucleotide-excision repair, DNA incisi…
Ob_UNINF / Ob_INF	P06454	P06454	-1.42003	1.42003	0.0922334	0.0488487	8	P06454	PTMA	Prothymosin alpha	PTMA_HUMAN	3	-62.6296	0.373704	Ob_UNINF	Ob_INF	nucleus,nucleoplasm,cytosol,extracellular exosome	protein binding,activating transcription factor binding,histone binding	transcription, DNA-templated,histone exchange
Ob_UNINF / Ob_INF	P67936	P67936	-1.40571	1.40571	0.0128605	0.00973628	13	P67936	TPM4	Tropomyosin alpha-4 chain	TPM4_HUMAN	6	-62.2567	0.377433	Ob_UNINF	Ob_INF	stress fiber,podosome,cytosol,cytoskeleton,muscle thin filament tropomyosin,actin filament,focal adhesion,membrane,cortical cytoskeleton,filamentous actin,extracellular exosome	calcium ion binding,protein binding,structural constituent of muscle,identical protein binding,protein homodimerization activity,protein heterodimerization activity,actin filament binding	osteoblast differentiation,movement of cell or subcellular component,muscle contraction,actin filament organization,muscle filament sliding
Ob_UNINF / Ob_INF	O75635	O75635	-1.33835	1.33835	0.0436958	0.0266522	9	O75635	SERPINB7	Serpin B7	SPB7_HUMAN	5	-60.4527	0.395473	Ob_UNINF	Ob_INF	extracellular space,cytoplasm	serine-type endopeptidase inhibitor activity	negative regulation of endopeptidase activity,positive regulation of transforming growth factor beta1 production,positive regulation of collagen biosynthetic process,positive regulation of glomerular mesangial cell proliferation,positive regulation of platelet-derived growth factor production
Ob_UNINF / Ob_INF	P04259	P04259	-1.33511	1.33511	0.0205316	0.0143056	7	P04259	KRT6B	Keratin, type II cytoskeletal 6B	K2C6B_HUMAN	2	-60.3638	0.396362	Ob_UNINF	Ob_INF	cytosol,keratin filament,extracellular exosome	structural constituent of cytoskeleton,protein binding	cytoskeleton organization,ectoderm development,keratinization,cornification
Ob_UNINF / Ob_INF	Q99715	Q99715	-1.31521	1.31521	2.0973e-61	2.75165e-59	122	Q99715	COL12A1	Collagen alpha-1(XII) chain	COCA1_HUMAN	30	-59.8133	0.401867	Ob_UNINF	Ob_INF	extracellular region,collagen type XII trimer,extracellular space,endoplasmic reticulum lumen,extracellular matrix,extracellular exosome,extracellular vesicle	extracellular matrix structural constituent conferring tensile strength	skeletal system development,cell adhesion,collagen fibril organization,collagen catabolic process,endodermal cell differentiation
Ob_UNINF / Ob_INF	P61626	P61626	-1.31356	1.31356	9.56474e-06	2.00783e-05	14	P61626	LYZ	Lysozyme C	LYSC_HUMAN	3	-59.7674	0.402326	Ob_UNINF	Ob_INF	extracellular region,extracellular space,azurophil granule lumen,specific granule lumen,extracellular exosome,tertiary granule lumen	lysozyme activity,identical protein binding	retina homeostasis,inflammatory response,cell wall macromolecule catabolic process,antimicrobial humoral response,cytolysis,killing of cells of other organism,defense response to bacterium,neutrophil degranulation,cellular protein metabolic process,defense response to Gram-negative bacterium,defense response to Gram-positive bacterium
Ob_UNINF / Ob_INF	P01833	P01833	-1.2479	1.2479	0.0728573	0.040401	2	P01833	PIGR	Polymeric immunoglobulin receptor	PIGR_HUMAN	2	-57.894	0.42106	Ob_UNINF	Ob_INF	extracellular space,plasma membrane,integral component of plasma membrane,azurophil granule membrane,receptor complex,extracellular exosome	polymeric immunoglobulin receptor activity	detection of chemical stimulus involved in sensory perception of bitter taste,retina homeostasis,immunoglobulin transcytosis in epithelial cells mediated by polymeric immunoglobulin receptor,epidermal growth factor receptor signaling pathway,Fc receptor signaling pathway,receptor clustering,neutrophil degranulation
Ob_UNINF / Ob_INF	Q14574	Q14574	-1.2279	1.2279	0.0367564	0.0231292	17	Q14574	DSC3	Desmocollin-3	DSC3_HUMAN	9	-57.3061	0.426939	Ob_UNINF	Ob_INF	cornified envelope,plasma membrane,cell-cell junction,membrane,integral component of membrane,cell junction,desmosome	calcium ion binding	cell adhesion,homophilic cell adhesion via plasma membrane adhesion molecules,keratinization,cornification
Ob_UNINF / Ob_INF	P01876	P01876	-1.2166	1.2166	0.0815088	0.0441352	7	P01876	IGHA1	Ig alpha-1 chain C region	IGHA1_HUMAN	2	-56.9704	0.430296	Ob_UNINF	Ob_INF	extracellular region,extracellular space,external side of plasma membrane,extracellular exosome,monomeric IgA immunoglobulin complex,secretory IgA immunoglobulin complex,secretory dimeric IgA immunoglobulin complex,blood microparticle	antigen binding,immunoglobulin receptor binding	retina homeostasis,glomerular filtration,receptor-mediated endocytosis,phagocytosis, recognition,phagocytosis, engulfment,immune response,complement activation, classical pathway,protein-chromophore linkage,antibacterial humoral response,innate immune response,B cell receptor signaling pathway,positive regulation of B cell activation,leukocyte migration,positive regulation of respiratory burst
Ob_UNINF / Ob_INF	P36578	P36578	-1.11606	1.11606	0.00573259	0.00500077	3	P36578	RPL4	60S ribosomal protein L4	RL4_HUMAN	4	-53.8649	0.461351	Ob_UNINF	Ob_INF	nucleus,nucleolus,cytoplasm,rough endoplasmic reticulum,cytosol,focal adhesion,membrane,cytosolic large ribosomal subunit,intracellular ribonucleoprotein complex,extracellular exosome	RNA binding,structural constituent of ribosome,protein binding	nuclear-transcribed mRNA catabolic process, nonsense-mediated decay,cytoplasmic translation,rRNA processing,translation,translational initiation,SRP-dependent cotranslational protein targeting to membrane,viral transcription
Ob_UNINF / Ob_INF	NaN	NaN	-1.09318	1.09318	0	0	7698	NaN	NaN	NaN	NaN	1799	-53.1273	0.468727	Ob_UNINF	Ob_INF
Ob_UNINF / Ob_INF	P61981	P61981	-1.04443	1.04443	0.0047603	0.0042954	19	P61981	YWHAG	14-3-3 protein gamma	1433G_HUMAN	6	-51.5162	0.484838	Ob_UNINF	Ob_INF	mitochondrion,cytosol,focal adhesion,membrane,cytoplasmic vesicle membrane,myelin sheath,extracellular exosome	RNA binding,protein kinase C binding,insulin-like growth factor receptor binding,protein binding,protein kinase C inhibitor activity,protein domain specific binding,receptor tyrosine kinase binding,identical protein binding	G2/M transition of mitotic cell cycle,negative regulation of protein kinase activity,protein targeting,regulation of signal transduction,regulation of G2/M transition of mitotic cell cycle,cellular response to insulin stimulus,regulation of neuron differentiation,regulation of synaptic plasticity,membrane organization,negative regulation of protein serine/threonine kinase activity,ciliary basal b…
Ob_UNINF / Ob_INF	P00533	P00533	-1.01962	1.01962	0.00366186	0.00345389	5	P00533	EGFR	Epidermal growth factor receptor	EGFR_HUMAN	3	-50.6755	0.493245	Ob_UNINF	Ob_INF	Golgi membrane,extracellular space,nucleus,cytoplasm,endosome,endoplasmic reticulum membrane,plasma membrane,focal adhesion,cell surface,endosome membrane,membrane,integral component of membrane,basolateral plasma membrane,apical plasma membrane,clathrin-coated vesicle membrane,early endosome membrane,nuclear membrane,protein complex,receptor complex,membrane raft,synapse,perinuclear region of cy…	virus receptor activity,chromatin binding,double-stranded DNA binding,MAP kinase kinase kinase activity,protein tyrosine kinase activity,transmembrane receptor protein tyrosine kinase activity,receptor signaling protein tyrosine kinase activity,transmembrane signaling receptor activity,epidermal growth factor-activated receptor activity,Ras guanyl-nucleotide exchange factor activity,integrin bind…	MAPK cascade,activation of MAPKK activity,ossification,embryonic placenta development,positive regulation of protein phosphorylation,hair follicle development,regulation of transcription from RNA polymerase II promoter,translation,response to stress,response to osmotic stress,signal transduction,cell surface receptor signaling pathway,epidermal growth factor receptor signaling pathway,activation …
Ob_UNINF / Ob_INF	Q9NZT1	Q9NZT1	-1.01535	1.01535	0.037289	0.023397	30	Q9NZT1	CALML5	Calmodulin-like protein 5	CALL5_HUMAN	12	-50.529	0.49471	Ob_UNINF	Ob_INF	extracellular region,extracellular exosome,ficolin-1-rich granule lumen	calcium ion binding	signal transduction,epidermis development,neutrophil degranulation
Ob_UNINF / Ob_INF	P53367	P53367	-0.990491	0.990491	0.0608718	0.034982	3	P53367	ARFIP1	Arfaptin-1	ARFP1_HUMAN	2	-49.6693	0.503307	Ob_UNINF	Ob_INF	Golgi membrane,cytosol,trans-Golgi network membrane	protein domain specific binding,cadherin binding,phosphatidylinositol-4-phosphate binding	intracellular protein transport,regulation of Arp2/3 complex-mediated actin nucleation,regulation of protein secretion
Ob_UNINF / Ob_INF	Q9BY44	Q9BY44	-0.989973	0.989973	0.0399869	0.0247349	3	Q9BY44	EIF2A	Eukaryotic translation initiation factor 2A	EIF2A_HUMAN	2	-49.6513	0.503487	Ob_UNINF	Ob_INF	extracellular space,cytoplasm,eukaryotic translation initiation factor 2 complex,cytosolic small ribosomal subunit,blood microparticle	tRNA binding,mRNA binding,translation initiation factor activity,protein binding,ribosome binding,cadherin binding	translational initiation,regulation of translation,protein phosphorylation,positive regulation of signal transduction,SREBP signaling pathway,ribosome assembly,response to amino acid starvation
Ob_UNINF / Ob_INF	Q02809	Q02809	-0.958822	0.958822	0.037182	0.0233559	7	Q02809	PLOD1	Procollagen-lysine,2-oxoglutarate 5-dioxygenase 1	PLOD1_HUMAN	9	-48.5523	0.514477	Ob_UNINF	Ob_INF	endoplasmic reticulum membrane,rough endoplasmic reticulum membrane,extracellular exosome,catalytic complex	iron ion binding,procollagen-lysine 5-dioxygenase activity,L-ascorbic acid binding,protein homodimerization activity,procollagen glucosyltransferase activity	response to hypoxia,cellular protein modification process,epidermis development,peptidyl-lysine hydroxylation,hydroxylysine biosynthetic process,oxidation-reduction process,protein O-linked glycosylation
Ob_UNINF / Ob_INF	P15309	P15309	-0.954769	0.954769	0.000278187	0.000387042	9	P15309	ACPP	Prostatic acid phosphatase	PPAP_HUMAN	7	-48.4076	0.515924	Ob_UNINF	Ob_INF	extracellular space,intracellular,nucleus,lysosomal membrane,plasma membrane,vesicle membrane,integral component of membrane,filopodium,azurophil granule membrane,extracellular exosome	acid phosphatase activity,protein binding,5'-nucleotidase activity,phosphatase activity,thiamine phosphate phosphatase activity,identical protein binding,protein homodimerization activity,lysophosphatidic acid phosphatase activity	purine nucleobase metabolic process,thiamine metabolic process,nucleotide metabolic process,dephosphorylation,neutrophil degranulation,adenosine metabolic process,protein homotetramerization,regulation of sensory perception of pain,positive regulation of adenosine receptor signaling pathway
Ob_UNINF / Ob_INF	P00736	P00736	-0.950957	0.950957	0.00364394	0.00343946	3	P00736	C1R	Complement C1r subcomponent	C1R_HUMAN	6	-48.2711	0.517289	Ob_UNINF	Ob_INF	extracellular region,extracellular space,extracellular exosome,blood microparticle	serine-type endopeptidase activity,calcium ion binding,protein binding,serine-type peptidase activity	immune response,complement activation,complement activation, classical pathway,regulation of complement activation,zymogen activation,innate immune response
Ob_UNINF / Ob_INF	P02788	P02788	-0.903937	0.903937	8.95132e-09	3.7165e-08	51	P02788	LTF	Lactotransferrin	TRFL_HUMAN	17	-46.5574	0.534426	Ob_UNINF	Ob_INF	extracellular region,extracellular space,nucleus,cytoplasm,cell surface,secretory granule,specific granule lumen,specific granule,protein complex,other organism cell membrane,extracellular exosome,phagocytic vesicle lumen,tertiary granule lumen	lipopolysaccharide binding,DNA binding,serine-type endopeptidase activity,cysteine-type endopeptidase inhibitor activity,iron ion binding,protein binding,heparin binding,protein serine/threonine kinase activator activity	ossification,regulation of cytokine production,retina homeostasis,innate immune response in mucosa,transcription, DNA-templated,proteolysis,ion transport,humoral immune response,antimicrobial humoral response,antibacterial humoral response,antifungal humoral response,killing of cells of other organism,negative regulation of lipopolysaccharide-mediated signaling pathway,regulation of tumor necrosi…
Ob_UNINF / Ob_INF	P83731	P83731	-0.903029	0.903029	0.0781596	0.0426917	7	P83731	RPL24	60S ribosomal protein L24	RL24_HUMAN	3	-46.5237	0.534763	Ob_UNINF	Ob_INF	cytoplasm,endoplasmic reticulum,cytosol,membrane,cytosolic large ribosomal subunit,extracellular exosome	RNA binding,structural constituent of ribosome,protein binding,cadherin binding	ribosomal large subunit assembly,nuclear-transcribed mRNA catabolic process, nonsense-mediated decay,rRNA processing,translation,translational initiation,SRP-dependent cotranslational protein targeting to membrane,viral transcription,assembly of large subunit precursor of preribosome
Ob_UNINF / Ob_INF	P62714;P67775	P62714;P67775	-0.889787	0.889787	0.0626902	0.035823	5	P62714;P67775	PPP2CB;PPP2CA	Serine/threonine-protein phosphatase 2A catalytic subunit beta isoform;Serine/threonine-protein phosphatase 2A catalytic subunit alpha isoform	PP2AB_HUMAN;PP2AA_HUMAN	4	-46.0306	0.539694	Ob_UNINF	Ob_INF	protein phosphatase type 2A complex,chromosome, centromeric region,spindle pole,nucleus,cytosol,extracellular exosome;protein phosphatase type 2A complex,chromosome, centromeric region,spindle pole,nucleus,mitochondrion,cytosol,plasma membrane,microtubule cytoskeleton,membrane,extracellular exosome	protein serine/threonine phosphatase activity,protein binding,protein C-terminus binding,metal ion binding;protein serine/threonine phosphatase activity,protein binding,protein C-terminus binding,metal ion binding,protein heterodimerization activity,GABA receptor binding	protein dephosphorylation,apoptotic mitochondrial changes,regulation of gene expression,response to endoplasmic reticulum stress,peptidyl-threonine dephosphorylation,response to hydrogen peroxide,proteasome-mediated ubiquitin-dependent protein catabolic process,negative regulation of Ras protein signal transduction,response to antibiotic,peptidyl-serine dephosphorylation,positive regulation of mi…
Ob_UNINF / Ob_INF	Q15904	Q15904	-0.865915	0.865915	0.0186032	0.0132132	5	Q15904	ATP6AP1	V-type proton ATPase subunit S1	VAS1_HUMAN	5	-45.1302	0.548698	Ob_UNINF	Ob_INF	endoplasmic reticulum membrane,endosome membrane,integral component of membrane,proton-transporting two-sector ATPase complex,endoplasmic reticulum-Golgi intermediate compartment membrane,proton-transporting V-type ATPase, V1 domain,extracellular exosome	transporter activity,ATP binding,Rab GTPase binding,proton-transporting ATP synthase activity, rotational mechanism,proton-transporting ATPase activity, rotational mechanism	cellular iron ion homeostasis,insulin receptor signaling pathway,ATP hydrolysis coupled proton transport,proton transport,transferrin transport,ion transmembrane transport,cellular response to increased oxygen levels,positive regulation of osteoblast differentiation,positive regulation of bone resorption,pH reduction,positive regulation of exocytosis,establishment of organelle localization,positi…
Ob_UNINF / Ob_INF	O00391	O00391	-0.833244	0.833244	0.0187222	0.0132633	15	O00391	QSOX1	Sulfhydryl oxidase 1	QSOX1_HUMAN	6	-43.8734	0.561266	Ob_UNINF	Ob_INF	extracellular region,extracellular space,endoplasmic reticulum lumen,Golgi apparatus,integral component of Golgi membrane,platelet alpha granule lumen,specific granule lumen,intracellular membrane-bounded organelle,intercellular bridge,extracellular exosome,tertiary granule lumen	protein disulfide isomerase activity,flavin-linked sulfhydryl oxidase activity	platelet degranulation,negative regulation of macroautophagy,neutrophil degranulation,post-translational protein modification,cellular protein metabolic process,cell redox homeostasis,oxidation-reduction process
Ob_UNINF / Ob_INF	P10412	P10412	-0.829511	0.829511	0.0231203	0.0157868	6	P10412	HIST1H1E	Histone H1.4	H14_HUMAN	5	-43.728	0.56272	Ob_UNINF	Ob_INF	nuclear nucleosome,nucleus,nuclear heterochromatin,extracellular exosome	double-stranded DNA binding,RNA binding,calcium ion binding,protein binding,ATP binding,GTP binding,AMP binding,chromatin DNA binding,dATP binding,ADP binding	negative regulation of transcription from RNA polymerase II promoter,nucleosome assembly,nucleosome positioning,histone H3-K4 trimethylation,histone H3-K27 trimethylation
Ob_UNINF / Ob_INF	P02766	P02766	-0.812903	0.812903	0.000139645	0.000213785	36	P02766	TTR	Transthyretin	TTHY_HUMAN	8	-43.0765	0.569235	Ob_UNINF	Ob_INF	extracellular region,extracellular space,azurophil granule lumen,protein complex,extracellular exosome	hormone activity,protein binding,identical protein binding,protein heterodimerization activity,thyroid hormone binding	retinoid metabolic process,transport,regulation of receptor activity,extracellular matrix organization,retinol metabolic process,neutrophil degranulation,cellular protein metabolic process,thyroid hormone transport,purine nucleobase metabolic process
Ob_UNINF / Ob_INF	P28300	P28300	-0.807536	0.807536	0.0945163	0.0498014	5	P28300	LOX	Protein-lysine 6-oxidase	LYOX_HUMAN	2	-42.8643	0.571357	Ob_UNINF	Ob_INF	extracellular region,proteinaceous extracellular matrix,collagen trimer,extracellular space,nucleus	protein-lysine 6-oxidase activity,copper ion binding,protein binding	cellular protein modification process,heart development,extracellular matrix organization,collagen fibril organization,lung development,aorta development,wound healing,response to drug,elastic fiber assembly,blood vessel morphogenesis,response to steroid hormone,oxidation-reduction process
Ob_UNINF / Ob_INF	P62805	P62805	-0.801526	0.801526	0.0575207	0.0334073	33	P62805	HIST1H4A	Histone H4	H4_HUMAN	9	-42.6258	0.573742	Ob_UNINF	Ob_INF	nuclear chromosome,nuclear chromosome, telomeric region,nucleosome,nuclear nucleosome,extracellular region,nucleus,nucleoplasm,membrane,extracellular matrix,protein complex,extracellular exosome	DNA binding,RNA binding,protein binding,protein domain specific binding,histone binding,protein heterodimerization activity	chromatin silencing at rDNA,double-strand break repair via nonhomologous end joining,nucleosome assembly,DNA replication-dependent nucleosome assembly,DNA replication-independent nucleosome assembly,DNA-templated transcription, initiation,telomere capping,telomere organization,CENP-A containing nucleosome assembly,cellular protein metabolic process,regulation of megakaryocyte differentiation,nega…
Ob_UNINF / Ob_INF	P06748	P06748	-0.791796	0.791796	0.0537859	0.0317013	12	P06748	NPM1	Nucleophosmin	NPM_HUMAN	7	-42.2375	0.577625	Ob_UNINF	Ob_INF	nucleus,nucleoplasm,nucleolus,cytoplasm,centrosome,cytosol,focal adhesion,membrane,intracellular ribonucleoprotein complex,spindle pole centrosome,protein-DNA complex,protein complex	core promoter binding,RNA polymerase II transcription coactivator activity,transcription coactivator activity,RNA binding,protein kinase inhibitor activity,protein binding,transcription factor binding,protein kinase binding,Tat protein binding,activating transcription factor binding,histone binding,protein homodimerization activity,ribosomal large subunit binding,ribosomal small subunit binding,p…	DNA repair,nucleosome assembly,regulation of transcription from RNA polymerase II promoter,transcription from RNA polymerase II promoter,intracellular protein transport,nucleocytoplasmic transport,response to stress,DNA damage response, signal transduction by p53 class mediator resulting in cell cycle arrest,centrosome cycle,signal transduction,cell aging,protein localization,positive regulation …
Ob_UNINF / Ob_INF	P07195	P07195	-0.784297	0.784297	0.00544446	0.00479405	4	P07195	LDHB	L-lactate dehydrogenase B chain	LDHB_HUMAN	3	-41.9365	0.580635	Ob_UNINF	Ob_INF	cytoplasm,mitochondrion,cytosol,membrane,myelin sheath,membrane raft,extracellular exosome	L-lactate dehydrogenase activity,protein binding,kinase binding,identical protein binding,NAD binding	carbohydrate metabolic process,lactate metabolic process,pyruvate metabolic process,NAD metabolic process,oxidation-reduction process
Ob_UNINF / Ob_INF	O43396	O43396	-0.7645	0.7645	0.0198231	0.0138978	18	O43396	TXNL1	Thioredoxin-like protein 1	TXNL1_HUMAN	8	-41.1343	0.588657	Ob_UNINF	Ob_INF	proteasome complex,nucleus,cytoplasm,cytosol,extracellular exosome	thioredoxin-disulfide reductase activity,protein disulfide oxidoreductase activity,disulfide oxidoreductase activity,oxidoreductase activity, acting on a sulfur group of donors, disulfide as acceptor,protein-disulfide reductase activity	cellular response to oxidative stress,cell redox homeostasis,oxidation-reduction process,cellular oxidant detoxification
Ob_UNINF / Ob_INF	P07942	P07942	-0.720285	0.720285	0.0699533	0.0390881	10	P07942	LAMB1	Laminin subunit beta-1	LAMB1_HUMAN	13	-39.3023	0.606977	Ob_UNINF	Ob_INF	extracellular region,basement membrane,laminin-1 complex,laminin-2 complex,extracellular space,endoplasmic reticulum lumen,extracellular matrix,laminin-8 complex,laminin-10 complex,perinuclear region of cytoplasm,extracellular exosome	structural molecule activity,extracellular matrix structural constituent,protein binding	cell adhesion,neuronal-glial interaction involved in cerebral cortex radial glia guided migration,extracellular matrix organization,positive regulation of cell migration,neuron projection development,substrate adhesion-dependent cell spreading,endodermal cell differentiation,odontogenesis,post-translational protein modification,cellular protein metabolic process,positive regulation of epithelial …
Ob_UNINF / Ob_INF	P98160	P98160	-0.706832	0.706832	4.89786e-09	2.1783e-08	55	P98160	HSPG2	Basement membrane-specific heparan sulfate proteoglycan core protein	PGBM_HUMAN	17	-38.7336	0.612664	Ob_UNINF	Ob_INF	extracellular region,basement membrane,extracellular space,Golgi lumen,plasma membrane,focal adhesion,extracellular matrix,lysosomal lumen,extracellular exosome,plasma membrane protein complex	calcium ion binding,protein binding,protein C-terminus binding,low-density lipoprotein particle receptor binding	retinoid metabolic process,angiogenesis,glycosaminoglycan biosynthetic process,glycosaminoglycan catabolic process,lipid metabolic process,receptor-mediated endocytosis,inflammatory response,brain development,cell growth,negative regulation of angiogenesis,extracellular matrix disassembly,cell differentiation,extracellular matrix organization,glycosaminoglycan metabolic process,cellular protein m…
Ob_UNINF / Ob_INF	P62851	P62851	-0.693102	0.693102	0.0077785	0.00639349	4	P62851	RPS25	40S ribosomal protein S25	RS25_HUMAN	2	-38.1478	0.618522	Ob_UNINF	Ob_INF	nucleus,nucleoplasm,nucleolus,cytosol,ribosome,small ribosomal subunit,cytosolic small ribosomal subunit,extracellular matrix,extracellular exosome	RNA binding,protein binding	nuclear-transcribed mRNA catabolic process, nonsense-mediated decay,rRNA processing,translation,translational initiation,SRP-dependent cotranslational protein targeting to membrane,viral transcription
Ob_UNINF / Ob_INF	P62847	P62847	-0.681512	0.681512	0.0743995	0.0410308	6	P62847	RPS24	40S ribosomal protein S24	RS24_HUMAN	2	-37.6489	0.623511	Ob_UNINF	Ob_INF	nucleus,nucleoplasm,cytosol,small ribosomal subunit,membrane,cytosolic small ribosomal subunit	RNA binding,structural constituent of ribosome,translation initiation factor binding	nuclear-transcribed mRNA catabolic process, nonsense-mediated decay,maturation of SSU-rRNA from tricistronic rRNA transcript (SSU-rRNA, 5.8S rRNA, LSU-rRNA),rRNA processing,translation,translational initiation,SRP-dependent cotranslational protein targeting to membrane,viral transcription,erythrocyte homeostasis,ribosomal small subunit biogenesis
Ob_UNINF / Ob_INF	P02750	P02750	-0.668524	0.668524	0.015414	0.011279	16	P02750	LRG1	Leucine-rich alpha-2-glycoprotein	A2GL_HUMAN	4	-37.085	0.62915	Ob_UNINF	Ob_INF	extracellular region,extracellular space,membrane,specific granule lumen,intracellular membrane-bounded organelle,extracellular exosome,tertiary granule lumen,ficolin-1-rich granule lumen	molecular_function,transforming growth factor beta receptor binding,protein binding	positive regulation of endothelial cell proliferation,biological_process,positive regulation of transforming growth factor beta receptor signaling pathway,neutrophil degranulation,positive regulation of angiogenesis,brown fat cell differentiation
Ob_UNINF / Ob_INF	Q08554	Q08554	-0.663356	0.663356	1.93582e-05	3.69157e-05	52	Q08554	DSC1	Desmocollin-1	DSC1_HUMAN	15	-36.8592	0.631408	Ob_UNINF	Ob_INF	cornified envelope,plasma membrane,gap junction,membrane,integral component of membrane,desmosome,extracellular exosome,ficolin-1-rich granule membrane	calcium ion binding	homophilic cell adhesion via plasma membrane adhesion molecules,keratinization,neutrophil degranulation,cornification
Ob_UNINF / Ob_INF	P62241	P62241	-0.643795	0.643795	0.000158368	0.000238255	18	P62241	RPS8	40S ribosomal protein S8	RS8_HUMAN	6	-35.9973	0.640027	Ob_UNINF	Ob_INF	nucleus,nucleoplasm,endoplasmic reticulum,cytosol,focal adhesion,membrane,cytosolic small ribosomal subunit,intracellular ribonucleoprotein complex,extracellular exosome	RNA binding,structural constituent of ribosome	nuclear-transcribed mRNA catabolic process, nonsense-mediated decay,maturation of SSU-rRNA from tricistronic rRNA transcript (SSU-rRNA, 5.8S rRNA, LSU-rRNA),rRNA processing,translation,translational initiation,SRP-dependent cotranslational protein targeting to membrane,viral transcription
Ob_UNINF / Ob_INF	Q08257	Q08257	-0.619089	0.619089	0.0583109	0.0338064	4	Q08257	CRYZ	Quinone oxidoreductase	QOR_HUMAN	3	-34.8918	0.651082	Ob_UNINF	Ob_INF	cytosol,extracellular exosome	mRNA 3'-UTR binding,NADPH:quinone reductase activity,zinc ion binding,NADPH binding,NADH binding	visual perception,xenobiotic catabolic process,protein homotetramerization,oxidation-reduction process
Ob_UNINF / Ob_INF	P04217	P04217	-0.60339	0.60339	0.000404486	0.000536588	31	P04217	A1BG	Alpha-1B-glycoprotein	A1BG_HUMAN	8	-34.1795	0.658205	Ob_UNINF	Ob_INF	extracellular region,extracellular space,extracellular matrix,platelet alpha granule lumen,secretory granule lumen,extracellular exosome,blood microparticle,ficolin-1-rich granule lumen	molecular_function	platelet degranulation,biological_process,neutrophil degranulation
Ob_UNINF / Ob_INF	P05067	P05067	-0.598422	0.598422	2.10043e-06	5.19955e-06	17	P05067	APP	Amyloid beta A4 protein	A4_HUMAN	11	-33.9524	0.660476	Ob_UNINF	Ob_INF	extracellular region,extracellular space,nuclear envelope lumen,cytoplasm,endosome,endoplasmic reticulum lumen,smooth endoplasmic reticulum,rough endoplasmic reticulum,Golgi apparatus,Golgi lumen,cytosol,plasma membrane,integral component of plasma membrane,clathrin-coated pit,cell-cell junction,cell surface,integral component of membrane,ER to Golgi transport vesicle,axon,platelet alpha granule …	DNA binding,serine-type endopeptidase inhibitor activity,receptor binding,protein binding,heparin binding,peptidase activator activity,enzyme binding,identical protein binding,transition metal ion binding,PTB domain binding,growth factor receptor binding	positive regulation of protein phosphorylation,suckling behavior,astrocyte activation involved in immune response,platelet degranulation,mRNA polyadenylation,regulation of translation,protein phosphorylation,cellular copper ion homeostasis,endocytosis,response to oxidative stress,cell adhesion,regulation of epidermal growth factor-activated receptor activity,G-protein coupled receptor signaling p…
Ob_UNINF / Ob_INF	P02652	P02652	-0.592445	0.592445	0.0650403	0.0367972	11	P02652	APOA2	Apolipoprotein A-II	APOA2_HUMAN	2	-33.6782	0.663218	Ob_UNINF	Ob_INF	extracellular region,early endosome,endoplasmic reticulum lumen,cytosol,very-low-density lipoprotein particle,high-density lipoprotein particle,spherical high-density lipoprotein particle,chylomicron,extracellular exosome,blood microparticle	lipid transporter activity,protein binding,phospholipid binding,high-density lipoprotein particle binding,lipid binding,cholesterol binding,heat shock protein binding,phosphatidylcholine binding,apolipoprotein receptor binding,protein homodimerization activity,protein heterodimerization activity,lipase inhibitor activity,phosphatidylcholine-sterol O-acyltransferase activator activity,high-density…	retinoid metabolic process,acute inflammatory response,negative regulation of cytokine secretion involved in immune response,triglyceride metabolic process,phosphatidylcholine biosynthetic process,cholesterol metabolic process,phospholipid catabolic process,response to glucose,positive regulation of cholesterol esterification,negative regulation of very-low-density lipoprotein particle remodeling…
Ob_UNINF / Ob_INF	Q9Y490	Q9Y490	-0.592064	0.592064	0.00130712	0.00141731	35	Q9Y490	TLN1	Talin-1	TLN1_HUMAN	16	-33.6607	0.663393	Ob_UNINF	Ob_INF	ruffle,extracellular region,cytosol,cytoskeleton,focal adhesion,cell surface,ruffle membrane,extracellular exosome	phosphatidylserine binding,integrin binding,structural constituent of cytoskeleton,protein binding,vinculin binding,LIM domain binding,phosphatidylinositol binding,cadherin binding,actin filament binding	platelet degranulation,movement of cell or subcellular component,muscle contraction,cytoskeletal anchoring at plasma membrane,cell-cell junction assembly,cell-substrate junction assembly,integrin-mediated signaling pathway,viral process,cortical actin cytoskeleton organization,integrin activation,IRE1-mediated unfolded protein response,platelet aggregation
Ob_UNINF / Ob_INF	P02647	P02647	-0.591186	0.591186	0.0718306	0.039916	3	P02647	APOA1	Apolipoprotein A-I	APOA1_HUMAN	3	-33.6203	0.663797	Ob_UNINF	Ob_INF	extracellular region,extracellular space,nucleus,early endosome,endoplasmic reticulum lumen,cytosol,plasma membrane,cell surface,endocytic vesicle,extracellular matrix,cytoplasmic vesicle,very-low-density lipoprotein particle,low-density lipoprotein particle,intermediate-density lipoprotein particle,high-density lipoprotein particle,discoidal high-density lipoprotein particle,spherical high-densi…	beta-amyloid binding,protein binding,phospholipid binding,phospholipid transporter activity,high-density lipoprotein particle binding,cholesterol binding,cholesterol transporter activity,enzyme binding,heat shock protein binding,phosphatidylcholine binding,apolipoprotein receptor binding,apolipoprotein A-I receptor binding,identical protein binding,chemorepellent activity,lipase inhibitor activit…	retinoid metabolic process,regulation of protein phosphorylation,endothelial cell proliferation,platelet degranulation,negative regulation of cytokine secretion involved in immune response,phosphatidylcholine biosynthetic process,cholesterol biosynthetic process,receptor-mediated endocytosis,G-protein coupled receptor signaling pathway,integrin-mediated signaling pathway,response to nutrient,chol…
Ob_UNINF / Ob_INF	P05155	P05155	-0.590963	0.590963	0.00535623	0.00472905	45	P05155	SERPING1	Plasma protease C1 inhibitor	IC1_HUMAN	10	-33.61	0.6639	Ob_UNINF	Ob_INF	extracellular region,extracellular space,platelet alpha granule lumen,extracellular exosome,blood microparticle	serine-type endopeptidase inhibitor activity,protein binding	negative regulation of complement activation, lectin pathway,platelet degranulation,complement activation, classical pathway,aging,blood coagulation, intrinsic pathway,blood circulation,negative regulation of endopeptidase activity,regulation of complement activation,fibrinolysis,innate immune response
Ob_UNINF / Ob_INF	Q02413	Q02413	-0.588532	0.588532	2.66274e-12	1.95169e-11	146	Q02413	DSG1	Desmoglein-1	DSG1_HUMAN	28	-33.4981	0.665019	Ob_UNINF	Ob_INF	cornified envelope,cytosol,plasma membrane,cytoplasmic side of plasma membrane,integral component of membrane,apical plasma membrane,lateral plasma membrane,desmosome,extracellular matrix,extracellular exosome,ficolin-1-rich granule membrane,cell-cell junction	calcium ion binding,protein binding,toxic substance binding,gamma-catenin binding	cell-cell junction assembly,homophilic cell adhesion via plasma membrane adhesion molecules,calcium-dependent cell-cell adhesion via plasma membrane cell adhesion molecules,keratinization,response to progesterone,neutrophil degranulation,protein stabilization,maternal process involved in female pregnancy,cornification,cell-cell adhesion
Ob_UNINF / Ob_INF	O60814;P57053;P58876;P62807;Q5QNW6;Q93079;Q99877;Q99879;Q99880	O60814;P57053;P58876;P62807;Q5QNW6;Q93079;Q99877;Q99879;Q99880	-0.582994	0.582994	0.0789841	0.0430524	16	O60814;P57053;P58876;P62807;Q5QNW6;Q93079;Q99877;Q99879;Q99880	HIST1H2BK;H2BFS;HIST1H2BD;HIST1H2BC;HIST2H2BF;HIST1H2BH;HIST1H2BN;HIST1H2BM;HIST1H2BL	Histone H2B type 1-K;Histone H2B type F-S;Histone H2B type 1-D;Histone H2B type 1-C/E/F/G/I;Histone H2B type 2-F;Histone H2B type 1-H;Histone H2B type 1-N;Histone H2B type 1-M;Histone H2B type 1-L	H2B1K_HUMAN;H2BFS_HUMAN;H2B1D_HUMAN;H2B1C_HUMAN;H2B2F_HUMAN;H2B1H_HUMAN;H2B1N_HUMAN;H2B1M_HUMAN;H2B1L_HUMAN	6	-33.2423	0.667577	Ob_UNINF	Ob_INF	nucleosome,extracellular space,nucleus,nucleoplasm,cytosol;nucleosome,extracellular space,nucleus,nucleoplasm,cytosol;nucleosome,nucleus,nucleoplasm,cytosol,extracellular exosome;nucleosome,extracellular space,nucleus,nucleoplasm,cytosol,extracellular exosome;nucleosome,nucleus,nucleoplasm,cytosol,extracellular exosome;nucleosome,nucleus,nucleoplasm,cytosol,protein complex,extracellular exosome;n…	molecular_function,DNA binding,protein heterodimerization activity;DNA binding,protein heterodimerization activity;molecular_function,DNA binding,protein heterodimerization activity;DNA binding,protein binding,identical protein binding,protein heterodimerization activity;molecular_function,DNA binding,protein heterodimerization activity;DNA binding,protein binding,enzyme binding,ubiquitin-like pr…	innate immune response in mucosa,nucleosome assembly,protein ubiquitination,antibacterial humoral response,killing of cells of other organism,defense response to Gram-negative bacterium,defense response to Gram-positive bacterium,Requires Ontology;innate immune response in mucosa,nucleosome assembly,antibacterial humoral response,substantia nigra development,defense response to Gram-positive bact…
Ob_UNINF / Ob_INF	Q15365	Q15365	-0.564675	0.564675	0.0565902	0.0329837	12	Q15365	PCBP1	Poly(rC)-binding protein 1	PCBP1_HUMAN	7	-32.3892	0.676108	Ob_UNINF	Ob_INF	nucleoplasm,cytoplasm,cytosol,membrane,nuclear speck,cytoplasmic ribonucleoprotein granule,extracellular exosome	RNA polymerase II transcription factor activity, sequence-specific DNA binding,single-stranded DNA binding,RNA binding,mRNA binding,protein binding,cadherin binding,sequence-specific single stranded DNA binding	mRNA splicing, via spliceosome,RNA metabolic process,viral RNA genome replication,positive regulation of transcription from RNA polymerase II promoter
Ob_UNINF / Ob_INF	P02760	P02760	-0.551551	0.551551	0.0734308	0.0406184	6	P02760	AMBP	Protein AMBP	AMBP_HUMAN	2	-31.7714	0.682286	Ob_UNINF	Ob_INF	extracellular region,extracellular space,plasma membrane,cell surface,extracellular matrix,intracellular membrane-bounded organelle,extracellular exosome,blood microparticle	serine-type endopeptidase inhibitor activity,protein binding,calcium channel inhibitor activity,IgA binding,heme binding,protein homodimerization activity,calcium oxalate binding	receptor-mediated endocytosis,cell adhesion,female pregnancy,negative regulation of endopeptidase activity,viral process,protein-chromophore linkage,protein catabolic process,heme catabolic process,negative regulation of JNK cascade,negative regulation of immune response
Ob_UNINF / Ob_INF	Q6UWP8	Q6UWP8	-0.548996	0.548996	0.000152456	0.000230705	37	Q6UWP8	SBSN	Suprabasin	SBSN_HUMAN	28	-31.6504	0.683496	Ob_UNINF	Ob_INF	extracellular matrix,extracellular exosome	molecular_function	biological_process
Ob_UNINF / Ob_INF	P30085	P30085	-0.538995	0.538995	0.0506489	0.0300821	5	P30085	CMPK1	UMP-CMP kinase	KCY_HUMAN	6	-31.175	0.68825	Ob_UNINF	Ob_INF	nucleus,nucleolus,cytoplasm,cytosol,extracellular exosome	cytidylate kinase activity,nucleoside diphosphate kinase activity,uridine kinase activity,ATP binding,uridylate kinase activity,nucleoside phosphate kinase activity	nucleoside diphosphate phosphorylation,'de novo' pyrimidine nucleobase biosynthetic process,UMP biosynthetic process,nucleoside triphosphate biosynthetic process,pyrimidine ribonucleotide biosynthetic process,nucleobase-containing small molecule interconversion,nucleoside monophosphate phosphorylation
Ob_UNINF / Ob_INF	P13497	P13497	-0.535874	0.535874	0.0178658	0.0127808	4	P13497	BMP1	Bone morphogenetic protein 1	BMP1_HUMAN	4	-31.0259	0.689741	Ob_UNINF	Ob_INF	extracellular region,proteinaceous extracellular matrix,extracellular space,Golgi apparatus,vesicle	metalloendopeptidase activity,serine-type endopeptidase activity,cytokine activity,calcium ion binding,protein binding,growth factor activity,peptidase activity,metallopeptidase activity,zinc ion binding,identical protein binding	skeletal system development,cartilage condensation,ossification,proteolysis,multicellular organism development,regulation of receptor activity,extracellular matrix disassembly,cell differentiation,high-density lipoprotein particle assembly,positive regulation of cartilage development
Ob_UNINF / Ob_INF	P62158	P62158	-0.535338	0.535338	0.000440692	0.00057761	17	P62158	CALM1	Calmodulin	CALM_HUMAN	5	-31.0003	0.689997	Ob_UNINF	Ob_INF
Ob_UNINF / Ob_INF	Q14847	Q14847	-0.529786	0.529786	0.0234994	0.015983	16	Q14847	LASP1	LIM and SH3 domain protein 1	LASP1_HUMAN	7	-30.7342	0.692658	Ob_UNINF	Ob_INF	cytoplasm,focal adhesion,cortical actin cytoskeleton,extracellular exosome	SH3/SH2 adaptor activity,protein binding,ion transmembrane transporter activity,cadherin binding,metal ion binding,actin filament binding	ion transport,positive regulation of signal transduction,ion transmembrane transport
Ob_UNINF / Ob_INF	Q96QK1	Q96QK1	-0.526887	0.526887	0.077856	0.0425968	12	Q96QK1	VPS35	Vacuolar protein sorting-associated protein 35	VPS35_HUMAN	8	-30.5949	0.694051	Ob_UNINF	Ob_INF	lysosome,lysosomal membrane,endosome,early endosome,late endosome,cytosol,endosome membrane,postsynaptic density,retromer complex,retromer, cargo-selective complex,neuron projection,neuronal cell body,perinuclear region of cytoplasm,extracellular exosome,tubular endosome,mitochondrion-derived vesicle,mitochondrion	protein binding,protein transporter activity,D1 dopamine receptor binding	lysosome organization,positive regulation of gene expression,negative regulation of gene expression,regulation of mitochondrion organization,Wnt signaling pathway,regulation of macroautophagy,regulation of protein stability,protein destabilization,regulation of cellular protein metabolic process,negative regulation of protein homooligomerization,protein localization to organelle,retrograde transp…
Ob_UNINF / Ob_INF	Q99436	Q99436	-0.497931	0.497931	0.0107319	0.00837113	9	Q99436	PSMB7	Proteasome subunit beta type-7	PSB7_HUMAN	3	-29.1878	0.708122	Ob_UNINF	Ob_INF	proteasome complex,extracellular region,nucleus,nucleoplasm,cytosol,proteasome core complex,proteasome core complex, beta-subunit complex,secretory granule lumen,extracellular exosome,ficolin-1-rich granule lumen	threonine-type endopeptidase activity,protein binding	MAPK cascade,protein polyubiquitination,stimulatory C-type lectin receptor signaling pathway,antigen processing and presentation of exogenous peptide antigen via MHC class I, TAP-dependent,regulation of cellular amino acid metabolic process,negative regulation of G2/M transition of mitotic cell cycle,viral process,protein deubiquitination,anaphase-promoting complex-dependent catabolic process,SCF…
Ob_UNINF / Ob_INF	P14923	P14923	-0.491354	0.491354	0.0411112	0.0253348	111	P14923	JUP	Junction plakoglobin	PLAK_HUMAN	30	-28.8643	0.711357	Ob_UNINF	Ob_INF	cornified envelope,extracellular region,nucleus,cytoplasm,cytosol,cytoskeleton,intermediate filament,plasma membrane,cell-cell junction,cell-cell adherens junction,zonula adherens,fascia adherens,focal adhesion,cytoplasmic side of plasma membrane,intercalated disc,actin cytoskeleton,apicolateral plasma membrane,lateral plasma membrane,catenin complex,Z disc,desmosome,extracellular matrix,protein-…	transcription coactivator activity,signal transducer activity,structural molecule activity,structural constituent of cell wall,protein binding,protein kinase binding,protein phosphatase binding,protein homodimerization activity,alpha-catenin binding,cadherin binding,cell adhesion molecule binding,cell adhesive protein binding involved in bundle of His cell-Purkinje myocyte communication	desmosome assembly,cytoskeletal anchoring at plasma membrane,signal transduction,cell migration,keratinization,adherens junction organization,adherens junction assembly,regulation of cell proliferation,positive regulation of protein import into nucleus,neutrophil degranulation,detection of mechanical stimulus,positive regulation of sequence-specific DNA binding transcription factor activity,prote…
Ob_UNINF / Ob_INF	P29401	P29401	-0.483403	0.483403	0.00128397	0.00139914	27	P29401	TKT	Transketolase	TKT_HUMAN	14	-28.4712	0.715288	Ob_UNINF	Ob_INF	nucleoplasm,peroxisome,cytosol,nuclear body,nuclear speck,vesicle,myelin sheath,extracellular exosome	transketolase activity,protein binding,protein homodimerization activity,metal ion binding,cofactor binding	xylulose biosynthetic process,pentose-phosphate shunt,pentose-phosphate shunt, non-oxidative branch,regulation of growth,glyceraldehyde-3-phosphate biosynthetic process
Ob_UNINF / Ob_INF	P00738	P00738	-0.480848	0.480848	4.81933e-08	1.74186e-07	104	P00738	HP	Haptoglobin	HPT_HUMAN	24	-28.3444	0.716556	Ob_UNINF	Ob_INF	extracellular region,extracellular space,haptoglobin-hemoglobin complex,specific granule lumen,extracellular exosome,endocytic vesicle lumen,blood microparticle,tertiary granule lumen	protein binding,antioxidant activity,hemoglobin binding	receptor-mediated endocytosis,defense response,acute-phase response,positive regulation of cell death,response to hydrogen peroxide,defense response to bacterium,neutrophil degranulation,negative regulation of oxidoreductase activity,cellular oxidant detoxification,negative regulation of hydrogen peroxide catabolic process
Ob_UNINF / Ob_INF	P09211	P09211	-0.471855	0.471855	0.0174942	0.0125698	14	P09211	GSTP1	Glutathione S-transferase P	GSTP1_HUMAN	10	-27.8963	0.721037	Ob_UNINF	Ob_INF	extracellular region,extracellular space,intracellular,nucleus,cytoplasm,mitochondrion,cytosol,plasma membrane,vesicle,secretory granule lumen,extracellular exosome,TRAF2-GSTP1 complex,ficolin-1-rich granule lumen	glutathione transferase activity,glutathione peroxidase activity,protein binding,drug binding,JUN kinase binding,kinase regulator activity,S-nitrosoglutathione binding,dinitrosyl-iron complex binding,glutathione binding,nitric oxide binding	response to reactive oxygen species,negative regulation of acute inflammatory response,negative regulation of protein kinase activity,glutathione metabolic process,xenobiotic metabolic process,central nervous system development,negative regulation of biosynthetic process,negative regulation of tumor necrosis factor-mediated signaling pathway,oligodendrocyte development,animal organ regeneration,r…
Ob_UNINF / Ob_INF	P18669	P18669	-0.460855	0.460855	0.000452054	0.000590144	61	P18669	PGAM1	Phosphoglycerate mutase 1	PGAM1_HUMAN	14	-27.3444	0.726556	Ob_UNINF	Ob_INF	extracellular region,cytoplasm,cytosol,membrane,secretory granule lumen,extracellular exosome,ficolin-1-rich granule lumen	bisphosphoglycerate mutase activity,phosphoglycerate mutase activity,protein binding,hydrolase activity,protein kinase binding,2,3-bisphosphoglycerate-dependent phosphoglycerate mutase activity	gluconeogenesis,glycolytic process,regulation of glycolytic process,neutrophil degranulation,regulation of pentose-phosphate shunt,respiratory burst,canonical glycolysis
Ob_UNINF / Ob_INF	P19652	P19652	-0.458505	0.458505	0.00600193	0.00516025	28	P19652	ORM2	Alpha-1-acid glycoprotein 2	A1AG2_HUMAN	7	-27.226	0.72774	Ob_UNINF	Ob_INF	extracellular region,extracellular space,extracellular matrix,platelet alpha granule lumen,azurophil granule lumen,specific granule lumen,extracellular exosome,blood microparticle		platelet degranulation,regulation of immune system process,acute-phase response,neutrophil degranulation,positive regulation of interleukin-1 secretion,positive regulation of interleukin-1 beta secretion,positive regulation of tumor necrosis factor secretion
Ob_UNINF / Ob_INF	P02790	P02790	-0.448943	0.448943	0.000172557	0.000256683	62	P02790	HPX	Hemopexin	HEMO_HUMAN	15	-26.7421	0.732579	Ob_UNINF	Ob_INF	extracellular region,extracellular space,extracellular exosome,endocytic vesicle lumen,blood microparticle	protein binding,heme transporter activity,metal ion binding	positive regulation of immunoglobulin production,positive regulation of humoral immune response mediated by circulating immunoglobulin,cellular iron ion homeostasis,receptor-mediated endocytosis,heme transport,viral process,hemoglobin metabolic process,heme metabolic process,positive regulation of tyrosine phosphorylation of STAT protein,positive regulation of interferon-gamma-mediated signaling …
Ob_UNINF / Ob_INF	P02765	P02765	-0.448632	0.448632	0.0049717	0.00445508	23	P02765	AHSG	Alpha-2-HS-glycoprotein	FETUA_HUMAN	4	-26.7262	0.732738	Ob_UNINF	Ob_INF	extracellular region,extracellular space,endoplasmic reticulum lumen,Golgi apparatus,extracellular matrix,platelet alpha granule lumen,secretory granule lumen,extracellular exosome,blood microparticle	endopeptidase inhibitor activity,cysteine-type endopeptidase inhibitor activity,kinase inhibitor activity	skeletal system development,ossification,platelet degranulation,pinocytosis,acute-phase response,negative regulation of endopeptidase activity,regulation of bone mineralization,negative regulation of bone mineralization,negative regulation of phosphorylation,neutrophil degranulation,post-translational protein modification,cellular protein metabolic process,negative regulation of insulin receptor …
Ob_UNINF / Ob_INF	P61247	P61247	-0.438847	0.438847	0.0799826	0.0434522	5	P61247	RPS3A	40S ribosomal protein S3a	RS3A_HUMAN	4	-26.2276	0.737724	Ob_UNINF	Ob_INF	nucleus,nucleoplasm,nucleolus,cytoplasm,endoplasmic reticulum,cytosol,focal adhesion,cytosolic small ribosomal subunit,intracellular ribonucleoprotein complex,extracellular matrix,extracellular exosome	RNA binding,structural constituent of ribosome,protein binding,mRNA 5'-UTR binding	nuclear-transcribed mRNA catabolic process, nonsense-mediated decay,cytoplasmic translation,rRNA processing,translation,translational initiation,SRP-dependent cotranslational protein targeting to membrane,viral transcription,cell differentiation,negative regulation of apoptotic process
Ob_UNINF / Ob_INF	P02763	P02763	-0.429538	0.429538	0.0120877	0.0092797	25	P02763	ORM1	Alpha-1-acid glycoprotein 1	A1AG1_HUMAN	6	-25.7501	0.742499	Ob_UNINF	Ob_INF	extracellular region,extracellular space,extracellular matrix,platelet alpha granule lumen,specific granule lumen,extracellular exosome,blood microparticle,tertiary granule lumen	protein binding	platelet degranulation,regulation of immune system process,acute-phase response,inflammatory response,negative regulation of interleukin-6 production,negative regulation of tumor necrosis factor production,neutrophil degranulation,positive regulation of interleukin-1 secretion,positive regulation of interleukin-1 beta secretion,positive regulation of tumor necrosis factor secretion
Ob_UNINF / Ob_INF	P30626	P30626	-0.415509	0.415509	0.0492196	0.0293128	8	P30626	SRI	Sorcin	SORCN_HUMAN	4	-25.0245	0.749755	Ob_UNINF	Ob_INF	nucleoplasm,cytoplasm,mitochondrion,endoplasmic reticulum membrane,smooth endoplasmic reticulum,cytosol,membrane,sarcoplasmic reticulum,Z disc,T-tubule,axon,sarcoplasmic reticulum membrane,axon terminus,dendritic spine neck,extracellular exosome,chromaffin granule membrane	protease binding,calcium-dependent cysteine-type endopeptidase activity,receptor binding,calcium channel regulator activity,calcium ion binding,protein binding,ion channel binding,protein heterodimerization activity,repressing transcription factor binding	action potential,proteolysis,transport,calcium ion transport,intracellular sequestering of iron ion,regulation of striated muscle contraction,signal transduction,heart development,muscle organ development,regulation of heart contraction,negative regulation of heart rate,regulation of cell communication by electrical coupling,regulation of release of sequestered calcium ion into cytosol by sarcopl…
Ob_UNINF / Ob_INF	O14818	O14818	-0.411653	0.411653	0.00156022	0.00163857	21	O14818	PSMA7	Proteasome subunit alpha type-7	PSA7_HUMAN	9	-24.8239	0.751761	Ob_UNINF	Ob_INF	proteasome complex,nucleus,nucleoplasm,cytosol,proteasome core complex,proteasome core complex, alpha-subunit complex,extracellular exosome,postsynapse	threonine-type endopeptidase activity,protein binding,identical protein binding	MAPK cascade,protein polyubiquitination,stimulatory C-type lectin receptor signaling pathway,antigen processing and presentation of exogenous peptide antigen via MHC class I, TAP-dependent,regulation of cellular amino acid metabolic process,negative regulation of G2/M transition of mitotic cell cycle,viral process,protein deubiquitination,anaphase-promoting complex-dependent catabolic process,SCF…
Ob_UNINF / Ob_INF	P13929	P13929	-0.403727	0.403727	0.0374159	0.0234318	10	P13929	ENO3	Beta-enolase	ENOB_HUMAN	2	-24.4097	0.755903	Ob_UNINF	Ob_INF	phosphopyruvate hydratase complex,extracellular space,cytosol,plasma membrane,membrane,extracellular exosome	magnesium ion binding,phosphopyruvate hydratase activity,protein homodimerization activity,protein heterodimerization activity	gluconeogenesis,aging,response to drug,skeletal muscle tissue regeneration,canonical glycolysis
Ob_UNINF / Ob_INF	P0CG05;P0CG06	P0CG05;P0CG06	-0.40221	0.40221	0.0128943	0.00975061	7	P0CG05;P0CG06	IGLC2;IGLC3	Ig lambda-2 chain C regions;Ig lambda-3 chain C regions	LAC2_HUMAN;LAC3_HUMAN	2	-24.3302	0.756698	Ob_UNINF	Ob_INF	;	;	;
Ob_UNINF / Ob_INF	Q13867	Q13867	-0.391126	0.391126	0.00421966	0.00388777	50	Q13867	BLMH	Bleomycin hydrolase	BLMH_HUMAN	16	-23.7466	0.762534	Ob_UNINF	Ob_INF	nucleus,cytoplasm,cytosol,extracellular exosome	aminopeptidase activity,carboxypeptidase activity,cysteine-type endopeptidase activity,protein binding,cysteine-type peptidase activity,identical protein binding	protein polyubiquitination,proteolysis,response to toxic substance,response to drug,homocysteine catabolic process
Ob_UNINF / Ob_INF	P07384	P07384	-0.380865	0.380865	4.02449e-05	7.07792e-05	20	P07384	CAPN1	Calpain-1 catalytic subunit	CAN1_HUMAN	15	-23.2023	0.767977	Ob_UNINF	Ob_INF	extracellular region,mitochondrion,lysosome,cytosol,plasma membrane,focal adhesion,membrane,extracellular exosome,ficolin-1-rich granule lumen	endopeptidase activity,calcium-dependent cysteine-type endopeptidase activity,calcium ion binding,protein binding	proteolysis,positive regulation of cell proliferation,regulation of macroautophagy,extracellular matrix disassembly,receptor catabolic process,neutrophil degranulation,regulation of catalytic activity,mammary gland involution,cornification,self proteolysis
Ob_UNINF / Ob_INF	P63220	P63220	-0.380765	0.380765	0.0259416	0.017365	5	P63220	RPS21	40S ribosomal protein S21	RS21_HUMAN	4	-23.197	0.76803	Ob_UNINF	Ob_INF	nucleoplasm,cytosol,small ribosomal subunit,cytosolic small ribosomal subunit	RNA binding,structural constituent of ribosome,protein N-terminus binding	nuclear-transcribed mRNA catabolic process, nonsense-mediated decay,endonucleolytic cleavage in ITS1 to separate SSU-rRNA from 5.8S rRNA and LSU-rRNA from tricistronic rRNA transcript (SSU-rRNA, 5.8S rRNA, LSU-rRNA),endonucleolytic cleavage to generate mature 3'-end of SSU-rRNA from (SSU-rRNA, 5.8S rRNA, LSU-rRNA),rRNA processing,translation,translational initiation,SRP-dependent cotranslational …
Ob_UNINF / Ob_INF	P69905	P69905	-0.379461	0.379461	0.0483451	0.0289497	15	P69905	HBA1	Hemoglobin subunit alpha	HBA_HUMAN	5	-23.1275	0.768725	Ob_UNINF	Ob_INF	extracellular region,extracellular space,cytosol,hemoglobin complex,membrane,cytosolic small ribosomal subunit,haptoglobin-hemoglobin complex,extracellular exosome,endocytic vesicle lumen,blood microparticle	oxygen transporter activity,iron ion binding,protein binding,oxygen binding,heme binding,peroxidase activity,haptoglobin binding	receptor-mediated endocytosis,positive regulation of cell death,oxygen transport,bicarbonate transport,response to hydrogen peroxide,hydrogen peroxide catabolic process,protein heterooligomerization,cellular oxidant detoxification
Ob_UNINF / Ob_INF	P06732	P06732	-0.371851	0.371851	0.0746288	0.0411054	3	P06732	CKM	Creatine kinase M-type	KCRM_HUMAN	2	-22.721	0.77279	Ob_UNINF	Ob_INF	cytosol	creatine kinase activity,protein binding,ATP binding	creatine metabolic process,phosphorylation,phosphocreatine biosynthetic process
Ob_UNINF / Ob_INF	Q7L1Q6	Q7L1Q6	-0.34604	0.34604	0.0257266	0.0172474	3	Q7L1Q6	BZW1	Basic leucine zipper and W2 domain-containing protein 1	BZW1_HUMAN	6	-21.3259	0.786741	Ob_UNINF	Ob_INF	cytoplasm,membrane	RNA binding,cadherin binding	transcription, DNA-templated,regulation of transcription, DNA-templated
Ob_UNINF / Ob_INF	P62906	P62906	-0.343723	0.343723	0.00133933	0.00144339	16	P62906	RPL10A	60S ribosomal protein L10a	RL10A_HUMAN	6	-21.1995	0.788005	Ob_UNINF	Ob_INF	nucleus,cytosol,focal adhesion,membrane,cytosolic large ribosomal subunit,extracellular exosome	RNA binding,structural constituent of ribosome,protein binding	nuclear-transcribed mRNA catabolic process, nonsense-mediated decay,maturation of LSU-rRNA,rRNA processing,translation,translational initiation,SRP-dependent cotranslational protein targeting to membrane,viral transcription,response to ethanol
Ob_UNINF / Ob_INF	P17987	P17987	-0.329662	0.329662	0.000108688	0.000170629	20	P17987	TCP1	T-complex protein 1 subunit alpha	TCPA_HUMAN	8	-20.4277	0.795723	Ob_UNINF	Ob_INF	pericentriolar material,acrosomal vesicle,zona pellucida receptor complex,nuclear heterochromatin,Golgi apparatus,centrosome,cytosol,chaperonin-containing T-complex,microtubule,myelin sheath,cell body,extracellular exosome	RNA binding,protein binding,ATP binding,ubiquitin protein ligase binding,protein binding involved in protein folding,unfolded protein binding	protein folding,'de novo' protein folding,tubulin complex assembly,binding of sperm to zona pellucida,positive regulation of telomere maintenance via telomerase,interleukin-12-mediated signaling pathway,translocation of peptides or proteins into host cell cytoplasm,protein stabilization,positive regulation of telomerase activity,chaperone-mediated protein folding,scaRNA localization to Cajal body…
Ob_UNINF / Ob_INF	P25786	P25786	-0.32887	0.32887	0.00149832	0.00158916	18	P25786	PSMA1	Proteasome subunit alpha type-1	PSA1_HUMAN	5	-20.384	0.79616	Ob_UNINF	Ob_INF	proteasome complex,nucleus,nucleoplasm,centrosome,cytosol,proteasome core complex,polysome,proteasome core complex, alpha-subunit complex,extracellular exosome	RNA binding,threonine-type endopeptidase activity,protein binding	MAPK cascade,protein polyubiquitination,stimulatory C-type lectin receptor signaling pathway,antigen processing and presentation of exogenous peptide antigen via MHC class I, TAP-dependent,regulation of cellular amino acid metabolic process,negative regulation of G2/M transition of mitotic cell cycle,protein deubiquitination,anaphase-promoting complex-dependent catabolic process,SCF-dependent pro…
Ob_UNINF / Ob_INF	Q13347	Q13347	-0.302979	0.302979	0.0142863	0.0106257	6	Q13347	EIF3I	Eukaryotic translation initiation factor 3 subunit I	EIF3I_HUMAN	4	-18.9423	0.810577	Ob_UNINF	Ob_INF	cytosol,eukaryotic translation initiation factor 3 complex,extracellular exosome,eukaryotic translation initiation factor 3 complex, eIF3m	translation initiation factor activity,protein binding	translational initiation
Ob_UNINF / Ob_INF	Q96P63	Q96P63	-0.300791	0.300791	0.0306824	0.0199086	59	Q96P63	SERPINB12	Serpin B12	SPB12_HUMAN	12	-18.8193	0.811807	Ob_UNINF	Ob_INF	extracellular space,cytoplasm,plasma membrane,extracellular exosome,ficolin-1-rich granule membrane	serine-type endopeptidase inhibitor activity,enzyme binding	hematopoietic progenitor cell differentiation,negative regulation of endopeptidase activity,negative regulation of protein catabolic process,neutrophil degranulation
Ob_UNINF / Ob_INF	P23528	P23528	-0.299582	0.299582	0.00965092	0.00766002	34	P23528	CFL1	Cofilin-1	COF1_HUMAN	9	-18.7512	0.812488	Ob_UNINF	Ob_INF	extracellular space,nucleus,cytoplasm,cytosol,cell-cell junction,focal adhesion,membrane,nuclear matrix,lamellipodium,cortical actin cytoskeleton,extracellular matrix,lamellipodium membrane,vesicle,ruffle membrane,extracellular exosome	receptor binding,protein binding,actin filament binding	mitotic cytokinesis,neural crest cell migration,neural fold formation,protein phosphorylation,cytoskeleton organization,Rho protein signal transduction,response to virus,regulation of cell morphogenesis,establishment of cell polarity,actin cytoskeleton organization,actin filament depolymerization,actin filament fragmentation,positive regulation of actin filament depolymerization,interleukin-12-me…
Ob_UNINF / Ob_INF	P62937	P62937	-0.29219	0.29219	0.000887485	0.00103317	49	P62937	PPIA	Peptidyl-prolyl cis-trans isomerase A	PPIA_HUMAN	10	-18.3338	0.816662	Ob_UNINF	Ob_INF	extracellular region,extracellular space,nucleus,cytosol,focal adhesion,membrane,vesicle,secretory granule lumen,extracellular exosome,ficolin-1-rich granule lumen	RNA binding,peptidyl-prolyl cis-trans isomerase activity,protein binding,cyclosporin A binding,virion binding,unfolded protein binding	protein peptidyl-prolyl isomerization,RNA-dependent DNA biosynthetic process,protein folding,viral life cycle,uncoating of virus,fusion of virus membrane with host plasma membrane,virion assembly,viral release from host cell,entry into host cell,lipid particle organization,interleukin-12-mediated signaling pathway,neutrophil degranulation,regulation of viral genome replication,positive regulation…
Ob_UNINF / Ob_INF	P35052	P35052	-0.287261	0.287261	0.0567666	0.0330572	10	P35052	GPC1	Glypican-1	GPC1_HUMAN	3	-18.0544	0.819456	Ob_UNINF	Ob_INF	extracellular region,proteinaceous extracellular matrix,extracellular space,nucleoplasm,endosome,Golgi lumen,cytosol,plasma membrane,integral component of plasma membrane,extracellular matrix,anchored component of membrane,lysosomal lumen,membrane raft,extracellular exosome	copper ion binding,fibroblast growth factor binding,laminin binding,heparan sulfate proteoglycan binding	retinoid metabolic process,glycosaminoglycan biosynthetic process,glycosaminoglycan catabolic process,axon guidance,Schwann cell differentiation,heparan sulfate proteoglycan catabolic process,glycosaminoglycan metabolic process,myelin assembly,negative regulation of fibroblast growth factor receptor signaling pathway,leukocyte migration,positive regulation of skeletal muscle cell differentiation
Ob_UNINF / Ob_INF	P00491	P00491	-0.281632	0.281632	0.0917628	0.0486632	17	P00491	PNP	Purine nucleoside phosphorylase	PNPH_HUMAN	11	-17.734	0.82266	Ob_UNINF	Ob_INF	extracellular region,intracellular,nucleus,cytoplasm,cytosol,cytoskeleton,secretory granule lumen,extracellular exosome,ficolin-1-rich granule lumen	nucleoside binding,purine nucleobase binding,purine-nucleoside phosphorylase activity,drug binding,phosphate ion binding	nucleobase-containing compound metabolic process,inosine catabolic process,purine nucleotide catabolic process,nicotinamide riboside catabolic process,immune response,NAD biosynthesis via nicotinamide riboside salvage pathway,urate biosynthetic process,positive regulation of T cell proliferation,response to drug,purine-containing compound salvage,neutrophil degranulation,positive regulation of al…
Ob_UNINF / Ob_INF	P43652	P43652	-0.274024	0.274024	2.05329e-05	3.86502e-05	55	P43652	AFM	Afamin	AFAM_HUMAN	15	-17.299	0.82701	Ob_UNINF	Ob_INF	extracellular region,extracellular space,extracellular exosome,blood microparticle	vitamin E binding	vitamin transport
Ob_UNINF / Ob_INF	P04075	P04075	-0.273206	0.273206	0.000857613	0.00100823	55	P04075	ALDOA	Fructose-bisphosphate aldolase A	ALDOA_HUMAN	17	-17.2521	0.827479	Ob_UNINF	Ob_INF	extracellular region,extracellular space,nucleus,cytosol,actin cytoskeleton,membrane,platelet alpha granule lumen,M band,I band,secretory granule lumen,Requires Ontology,extracellular exosome,tertiary granule lumen,ficolin-1-rich granule lumen	RNA binding,actin binding,fructose-bisphosphate aldolase activity,protein binding,cytoskeletal protein binding,tubulin binding,identical protein binding,cadherin binding,fructose binding	platelet degranulation,fructose metabolic process,gluconeogenesis,glycolytic process,ATP biosynthetic process,striated muscle contraction,actin filament organization,binding of sperm to zona pellucida,regulation of cell shape,fructose 1,6-bisphosphate metabolic process,neutrophil degranulation,muscle cell cellular homeostasis,protein homotetramerization,canonical glycolysis
Ob_UNINF / Ob_INF	P14618	P14618	-0.269684	0.269684	1.07173e-09	5.40813e-09	88	P14618	PKM	Pyruvate kinase PKM	KPYM_HUMAN	35	-17.0499	0.829501	Ob_UNINF	Ob_INF	extracellular region,nucleus,cytoplasm,mitochondrion,cytosol,cilium,extracellular matrix,vesicle,secretory granule lumen,myelin sheath,extracellular exosome,pyruvate kinase complex,extracellular vesicle,ficolin-1-rich granule lumen	magnesium ion binding,RNA binding,pyruvate kinase activity,protein binding,ATP binding,kinase activity,MHC class II protein complex binding,potassium ion binding,identical protein binding,ADP binding,cadherin binding,thyroid hormone binding	response to hypoxia,liver development,ATP biosynthetic process,response to nutrient,response to gravity,programmed cell death,response to muscle inactivity,animal organ regeneration,cellular response to insulin stimulus,pyruvate biosynthetic process,neutrophil degranulation,skeletal muscle tissue regeneration,protein homotetramerization,canonical glycolysis
Ob_UNINF / Ob_INF	P02787	P02787	-0.254433	0.254433	0.0020768	0.00210082	43	P02787	TF	Serotransferrin	TRFE_HUMAN	10	-16.1683	0.838317	Ob_UNINF	Ob_INF	extracellular region,extracellular space,early endosome,late endosome,endoplasmic reticulum lumen,clathrin-coated pit,basal plasma membrane,cell surface,endosome membrane,apical plasma membrane,endocytic vesicle,clathrin-coated vesicle membrane,extrinsic component of external side of plasma membrane,cytoplasmic vesicle,vesicle,secretory granule lumen,basal part of cell,perinuclear region of cytop…	protein binding,ferrous iron binding,ferric iron binding,ferric iron transmembrane transporter activity,transferrin receptor binding	retina homeostasis,platelet degranulation,cellular iron ion homeostasis,regulation of protein stability,transferrin transport,post-translational protein modification,cellular protein metabolic process,positive regulation of receptor-mediated endocytosis,iron ion homeostasis,membrane organization,cellular response to iron ion,ferrous iron import across plasma membrane
Ob_UNINF / Ob_INF	P08253	P08253	-0.250604	0.250604	1.47369e-09	7.32381e-09	43	P08253	MMP2	72 kDa type IV collagenase	MMP2_HUMAN	21	-15.9455	0.840545	Ob_UNINF	Ob_INF	extracellular region,proteinaceous extracellular matrix,extracellular space,nucleus,mitochondrion,plasma membrane,sarcomere,extracellular matrix	metalloendopeptidase activity,serine-type endopeptidase activity,protein binding,metallopeptidase activity,zinc ion binding	angiogenesis,response to hypoxia,blood vessel maturation,intramembranous ossification,proteolysis,embryo implantation,extracellular matrix disassembly,collagen catabolic process,endodermal cell differentiation,cellular protein metabolic process,positive regulation of innate immune response,ephrin receptor signaling pathway,face morphogenesis,bone trabecula formation,cellular response to amino aci…
Ob_UNINF / Ob_INF	P42357	P42357	-0.24242	0.24242	0.00250653	0.00249134	24	P42357	HAL	Histidine ammonia-lyase	HUTH_HUMAN	16	-15.4674	0.845326	Ob_UNINF	Ob_INF	cytosol	histidine ammonia-lyase activity	histidine catabolic process,histidine catabolic process to glutamate and formamide,histidine catabolic process to glutamate and formate
Ob_UNINF / Ob_INF	P30086	P30086	-0.217216	0.217216	0.018525	0.0131662	12	P30086	PEBP1	Phosphatidylethanolamine-binding protein 1	PEBP1_HUMAN	7	-13.9776	0.860224	Ob_UNINF	Ob_INF	nucleus,cytosol,extracellular exosome	RNA binding,serine-type endopeptidase inhibitor activity,protein binding,ATP binding,phosphatidylethanolamine binding,enzyme binding,protein kinase binding	MAPK cascade,negative regulation of endopeptidase activity
Ob_UNINF / Ob_INF	P15924	P15924	-0.215133	0.215133	2.53941e-05	4.64674e-05	403	P15924	DSP	Desmoplakin	DESP_HUMAN	139	-13.8533	0.861467	Ob_UNINF	Ob_INF	cornified envelope,nucleus,plasma membrane,fascia adherens,intercalated disc,basolateral plasma membrane,desmosome,extracellular matrix,extracellular exosome,ficolin-1-rich granule membrane,intermediate filament	RNA binding,protein kinase C binding,structural molecule activity,structural constituent of cytoskeleton,protein binding,protein binding, bridging,cell adhesion molecule binding,cell adhesive protein binding involved in bundle of His cell-Purkinje myocyte communication,scaffold protein binding	desmosome organization,ventricular compact myocardium morphogenesis,epidermis development,peptide cross-linking,keratinocyte differentiation,keratinization,adherens junction organization,wound healing,neutrophil degranulation,intermediate filament organization,cornification,protein localization to adherens junction,bundle of His cell-Purkinje myocyte adhesion involved in cell communication,regula…
Ob_UNINF / Ob_INF	O15144	O15144	-0.211756	0.211756	0.000173409	0.000257276	23	O15144	ARPC2	Actin-related protein 2/3 complex subunit 2	ARPC2_HUMAN	8	-13.6514	0.863486	Ob_UNINF	Ob_INF	endosome,cytosol,Arp2/3 protein complex,focal adhesion,actin cytoskeleton,cell leading edge,muscle cell projection membrane,neuron projection,synapse,extracellular exosome	structural constituent of cytoskeleton,protein binding,actin filament binding	movement of cell or subcellular component,positive regulation of lamellipodium assembly,actin filament polymerization,Arp2/3 complex-mediated actin nucleation,Fc-gamma receptor signaling pathway involved in phagocytosis,ephrin receptor signaling pathway,membrane organization,positive regulation of substrate adhesion-dependent cell spreading
Ob_UNINF / Ob_INF	P27348	P27348	-0.204554	0.204554	0.0178414	0.0127702	7	P27348	YWHAQ	14-3-3 protein theta	1433T_HUMAN	3	-13.2193	0.867807	Ob_UNINF	Ob_INF	cytoplasm,mitochondrion,cytosol,focal adhesion,membrane,cytoplasmic vesicle membrane,protein complex,extracellular exosome	protein binding,protein C-terminus binding,protein domain specific binding,identical protein binding,ion channel binding,protein N-terminus binding,14-3-3 protein binding	protein targeting,small GTPase mediated signal transduction,substantia nigra development,negative regulation of ion transmembrane transport,negative regulation of transcription, DNA-templated,membrane organization,positive regulation of protein insertion into mitochondrial membrane involved in apoptotic signaling pathway
Ob_UNINF / Ob_INF	Q15121	Q15121	-0.202635	0.202635	0.0642004	0.036511	2	Q15121	PEA15	Astrocytic phosphoprotein PEA-15	PEA15_HUMAN	2	-13.1038	0.868962	Ob_UNINF	Ob_INF	nucleus,cytosol,microtubule associated complex	protein binding	DNA damage checkpoint,MAPK cascade,activation of MAPK activity,transport,apoptotic process,carbohydrate transport,response to morphine,negative regulation of glucose import,negative regulation of extrinsic apoptotic signaling pathway via death domain receptors,positive regulation of extrinsic apoptotic signaling pathway via death domain receptors
Ob_UNINF / Ob_INF	P28838	P28838	-0.1911	0.1911	0.0183766	0.0131033	8	P28838	LAP3	Cytosol aminopeptidase	AMPL_HUMAN	4	-12.4063	0.875937	Ob_UNINF	Ob_INF	nucleus,nucleoplasm,mitochondrion,trans-Golgi network,cytosol,focal adhesion,midbody,extracellular exosome	aminopeptidase activity,metalloexopeptidase activity,manganese ion binding	proteolysis
Ob_UNINF / Ob_INF	Q9UQ80	Q9UQ80	-0.170907	0.170907	0.018501	0.0131563	32	Q9UQ80	PA2G4	Proliferation-associated protein 2G4	PA2G4_HUMAN	13	-11.1716	0.888284	Ob_UNINF	Ob_INF	extracellular region,nucleus,nucleolus,cytoplasm,membrane,intracellular ribonucleoprotein complex,azurophil granule lumen,extracellular exosome	DNA binding,transcription factor activity, sequence-specific DNA binding,RNA binding,protein binding,ubiquitin protein ligase binding	transcription, DNA-templated,rRNA processing,regulation of translation,cell cycle arrest,cell proliferation,negative regulation of apoptotic process,neutrophil degranulation,positive regulation of cell differentiation,negative regulation of transcription, DNA-templated
Ob_UNINF / Ob_INF	P61289	P61289	-0.170284	0.170284	0.0478645	0.0287158	6	P61289	PSME3	Proteasome activator complex subunit 3	PSME3_HUMAN	3	-11.1332	0.888668	Ob_UNINF	Ob_INF	proteasome complex,nucleus,nucleoplasm,cytoplasm,cytosol,proteasome activator complex,membrane	p53 binding,protein binding,identical protein binding,endopeptidase activator activity,MDM2/MDM4 family protein binding	MAPK cascade,protein polyubiquitination,stimulatory C-type lectin receptor signaling pathway,antigen processing and presentation of exogenous peptide antigen via MHC class I, TAP-dependent,regulation of cellular amino acid metabolic process,apoptotic process,positive regulation of endopeptidase activity,negative regulation of G2/M transition of mitotic cell cycle,protein deubiquitination,anaphase…
Ob_UNINF / Ob_INF	Q15113	Q15113	-0.158538	0.158538	0.00249521	0.00248197	6	Q15113	PCOLCE	Procollagen C-endopeptidase enhancer 1	PCOC1_HUMAN	4	-10.4067	0.895933	Ob_UNINF	Ob_INF	extracellular region,extracellular space,extracellular exosome,extracellular matrix	protein binding,collagen binding,heparin binding,peptidase activator activity	proteolysis,multicellular organism development,positive regulation of peptidase activity,cellular response to leukemia inhibitory factor
Ob_UNINF / Ob_INF	P28070	P28070	-0.154431	0.154431	0.0861486	0.04619	10	P28070	PSMB4	Proteasome subunit beta type-4	PSB4_HUMAN	5	-10.1513	0.898487	Ob_UNINF	Ob_INF	proteasome complex,nucleus,nucleoplasm,cytosol,proteasome core complex,proteasome core complex, beta-subunit complex,extracellular exosome	lipopolysaccharide binding,threonine-type endopeptidase activity,protein binding	MAPK cascade,protein polyubiquitination,stimulatory C-type lectin receptor signaling pathway,antigen processing and presentation of exogenous peptide antigen via MHC class I, TAP-dependent,negative regulation of inflammatory response to antigenic stimulus,regulation of cellular amino acid metabolic process,negative regulation of G2/M transition of mitotic cell cycle,viral process,protein deubiqui…
Ob_UNINF / Ob_INF	P21291	P21291	-0.152998	0.152998	0.00453781	0.00412014	8	P21291	CSRP1	Cysteine and glycine-rich protein 1	CSRP1_HUMAN	3	-10.0621	0.899379	Ob_UNINF	Ob_INF	nucleus,focal adhesion,extracellular exosome	RNA binding,zinc ion binding	platelet aggregation
Ob_UNINF / Ob_INF	P09960	P09960	-0.149172	0.149172	0.0273979	0.0181821	8	P09960	LTA4H	Leukotriene A-4 hydrolase	LKHA4_HUMAN	4	-9.82323	0.901768	Ob_UNINF	Ob_INF	extracellular region,nucleus,nucleoplasm,cytoplasm,cytosol,extracellular exosome,tertiary granule lumen,ficolin-1-rich granule lumen	RNA binding,aminopeptidase activity,epoxide hydrolase activity,leukotriene-A4 hydrolase activity,protein binding,peptidase activity,zinc ion binding,peptide binding,metalloaminopeptidase activity	proteolysis,leukotriene metabolic process,leukotriene biosynthetic process,peptide catabolic process,neutrophil degranulation,cellular lipid metabolic process,cellular protein metabolic process
Ob_UNINF / Ob_INF	P02458	P02458	-0.148719	0.148719	0.0127494	0.00969133	8	P02458	COL2A1	Collagen alpha-1(II) chain	CO2A1_HUMAN	3	-9.79491	0.902051	Ob_UNINF	Ob_INF	extracellular region,collagen type II trimer,basement membrane,extracellular space,endoplasmic reticulum lumen,extracellular matrix	extracellular matrix structural constituent conferring tensile strength,MHC class II protein binding,identical protein binding,metal ion binding,platelet-derived growth factor binding	skeletal system development,cartilage condensation,tissue homeostasis,endochondral ossification,chondrocyte differentiation,heart morphogenesis,proteoglycan metabolic process,central nervous system development,visual perception,sensory perception of sound,regulation of gene expression,extracellular matrix organization,collagen fibril organization,collagen catabolic process,notochord development,i…
Ob_UNINF / Ob_INF	P04406	P04406	-0.127984	0.127984	0.00599994	0.00516025	80	P04406	GAPDH	Glyceraldehyde-3-phosphate dehydrogenase	G3P_HUMAN	18	-8.48908	0.915109	Ob_UNINF	Ob_INF	nucleus,cytoplasm,lipid particle,cytosol,plasma membrane,microtubule cytoskeleton,membrane,intracellular ribonucleoprotein complex,extracellular matrix,nuclear membrane,vesicle,intracellular membrane-bounded organelle,perinuclear region of cytoplasm,extracellular exosome,GAIT complex	glyceraldehyde-3-phosphate dehydrogenase (NAD+) (phosphorylating) activity,protein binding,microtubule binding,aspartic-type endopeptidase inhibitor activity,peptidyl-cysteine S-nitrosylase activity,identical protein binding,NADP binding,NAD binding,disordered domain specific binding	microtubule cytoskeleton organization,gluconeogenesis,negative regulation of endopeptidase activity,regulation of macroautophagy,negative regulation of translation,killing of cells of other organism,peptidyl-cysteine S-trans-nitrosylation,positive regulation of cytokine secretion,protein stabilization,defense response to fungus,neuron apoptotic process,killing by host of symbiont cells,positive r…
Ob_UNINF / Ob_INF	P47756	P47756	-0.120818	0.120818	0.000250461	0.000355249	19	P47756	CAPZB	F-actin-capping protein subunit beta	CAPZB_HUMAN	8	-8.03338	0.919666	Ob_UNINF	Ob_INF	cytosol,cytoskeleton,actin filament,F-actin capping protein complex,actin cytoskeleton,sarcomere,extracellular exosome,WASH complex	actin binding,protein binding,cadherin binding,actin filament binding	ER to Golgi vesicle-mediated transport,movement of cell or subcellular component,cytoskeleton organization,blood coagulation,regulation of lamellipodium assembly,antigen processing and presentation of exogenous peptide antigen via MHC class II,regulation of cell morphogenesis,actin cytoskeleton organization,barbed-end actin filament capping,negative regulation of filopodium assembly
Ob_UNINF / Ob_INF	Q96QA5	Q96QA5	-0.108527	0.108527	0.059742	0.0344686	23	Q96QA5	GSDMA	Gasdermin-A	GSDMA_HUMAN	11	-7.24652	0.927535	Ob_UNINF	Ob_INF	cytosol,plasma membrane,perinuclear region of cytoplasm		apoptotic process
Ob_UNINF / Ob_INF	P11021	P11021	-0.0940535	0.0940535	4.7722e-08	1.73438e-07	84	P11021	HSPA5	78 kDa glucose-regulated protein	GRP78_HUMAN	23	-6.31133	0.936887	Ob_UNINF	Ob_INF	nucleus,mitochondrion,endoplasmic reticulum,endoplasmic reticulum lumen,endoplasmic reticulum membrane,smooth endoplasmic reticulum,endoplasmic reticulum-Golgi intermediate compartment,plasma membrane,focal adhesion,cell surface,membrane,integral component of endoplasmic reticulum membrane,midbody,extracellular matrix,endoplasmic reticulum chaperone complex,melanosome,myelin sheath,protein comple…	calcium ion binding,protein binding,ATP binding,ATPase activity,enzyme binding,protein domain specific binding,ubiquitin protein ligase binding,ribosome binding,cadherin binding,unfolded protein binding,chaperone binding,misfolded protein binding	ER overload response,activation of signaling protein activity involved in unfolded protein response,positive regulation of neuron projection development,cerebellum structural organization,cerebellar Purkinje cell layer development,substantia nigra development,neuron differentiation,positive regulation of cell migration,ER-associated ubiquitin-dependent protein catabolic process,negative regulatio…
Ob_UNINF / Ob_INF	P60174	P60174	-0.0823993	0.0823993	1.79701e-06	4.53399e-06	51	P60174	TPI1	Triosephosphate isomerase	TPIS_HUMAN	14	-5.55144	0.944486	Ob_UNINF	Ob_INF	extracellular space,nucleus,cytosol,extracellular exosome	triose-phosphate isomerase activity,protein binding,ubiquitin protein ligase binding	gluconeogenesis,glycolytic process,pentose-phosphate shunt,multicellular organism development,glycerol catabolic process,glyceraldehyde-3-phosphate biosynthetic process,canonical glycolysis
Ob_UNINF / Ob_INF	P05387	P05387	-0.0740923	0.0740923	0.00148052	0.00157155	19	P05387	RPLP2	60S acidic ribosomal protein P2	RLA2_HUMAN	7	-5.00604	0.94994	Ob_UNINF	Ob_INF	cytosol,focal adhesion,membrane,cytosolic large ribosomal subunit,extracellular exosome	structural constituent of ribosome,protein binding	nuclear-transcribed mRNA catabolic process, nonsense-mediated decay,cytoplasmic translation,rRNA processing,translation,translational initiation,translational elongation,SRP-dependent cotranslational protein targeting to membrane,viral transcription
Ob_UNINF / Ob_INF	P02461	P02461	-0.0686995	0.0686995	0.00455967	0.00413712	9	P02461	COL3A1	Collagen alpha-1(III) chain	CO3A1_HUMAN	4	-4.65029	0.953497	Ob_UNINF	Ob_INF	extracellular region,collagen type III trimer,extracellular space,endoplasmic reticulum lumen,extracellular matrix	protease binding,integrin binding,extracellular matrix structural constituent,protein binding,SMAD binding,metal ion binding,platelet-derived growth factor binding	skeletal system development,cell-matrix adhesion,transforming growth factor beta receptor signaling pathway,integrin-mediated signaling pathway,heart development,aging,response to radiation,response to mechanical stimulus,peptide cross-linking,cerebral cortex development,platelet activation,extracellular matrix organization,collagen fibril organization,collagen catabolic process,response to cytok…
Ob_UNINF / Ob_INF	P35579	P35579	-0.0663384	0.0663384	4.4966e-17	5.78386e-16	111	P35579	MYH9	Myosin-9	MYH9_HUMAN	61	-4.49411	0.955059	Ob_UNINF	Ob_INF	stress fiber,ruffle,uropod,nucleus,cytoplasm,spindle,actomyosin contractile ring,cytosol,plasma membrane,brush border,cell-cell adherens junction,actin cytoskeleton,membrane,myosin II complex,extracellular matrix,cell leading edge,neuromuscular junction,cleavage furrow,actomyosin,protein complex,extracellular exosome,myosin II filament,immunological synapse,focal adhesion,COP9 signalosome,integri…	microfilament motor activity,RNA binding,motor activity,actin binding,protein binding,calmodulin binding,ATP binding,ATPase activity,protein domain specific binding,actin-dependent ATPase activity,protein homodimerization activity,protein anchor,ADP binding,cadherin binding,actin filament binding	meiotic spindle organization,angiogenesis,in utero embryonic development,establishment of T cell polarity,membrane protein ectodomain proteolysis,phagocytosis, engulfment,integrin-mediated signaling pathway,myoblast fusion,regulation of cell shape,protein transport,actin filament-based movement,platelet formation,monocyte differentiation,actomyosin structure organization,actin cytoskeleton reorga…
Ob_UNINF / Ob_INF	P63104	P63104	-0.0593654	0.0593654	0.000349846	0.000472706	45	P63104	YWHAZ	14-3-3 protein zeta/delta	1433Z_HUMAN	12	-4.03138	0.959686	Ob_UNINF	Ob_INF	extracellular space,nucleus,nucleoplasm,cytoplasm,mitochondrion,cytosol,focal adhesion,cytoplasmic vesicle membrane,vesicle,melanosome,extracellular exosome,blood microparticle	RNA binding,protein binding,transcription factor binding,protein kinase binding,protein domain specific binding,ubiquitin protein ligase binding,identical protein binding,ion channel binding,cadherin binding	protein targeting,signal transduction,platelet activation,negative regulation of apoptotic process,regulation of mRNA stability,establishment of Golgi localization,membrane organization,Golgi reassembly,positive regulation of protein insertion into mitochondrial membrane involved in apoptotic signaling pathway
Ob_UNINF / Ob_INF	P35237	P35237	-0.0566244	0.0566244	0.00711882	0.00593763	8	P35237	SERPINB6	Serpin B6	SPB6_HUMAN	2	-3.84888	0.961511	Ob_UNINF	Ob_INF	extracellular region,extracellular space,cytoplasm,cytosol,plasma membrane,secretory granule membrane,extracellular exosome,tertiary granule membrane,serine protease inhibitor complex,ficolin-1-rich granule membrane,nucleus	protease binding,serine-type endopeptidase inhibitor activity	sensory perception of sound,negative regulation of endopeptidase activity,neutrophil degranulation,cellular response to osmotic stress
Ob_UNINF / Ob_INF	P50990	P50990	-0.0560841	0.0560841	0.0489403	0.0291995	30	P50990	CCT8	T-complex protein 1 subunit theta	TCPQ_HUMAN	14	-3.81286	0.961871	Ob_UNINF	Ob_INF	zona pellucida receptor complex,extracellular region,nucleoplasm,cytoplasm,centrosome,cytosol,chaperonin-containing T-complex,microtubule,cilium,secretory granule lumen,azurophil granule lumen,cell body,intermediate filament cytoskeleton,extracellular exosome,ficolin-1-rich granule lumen	protein binding,ATP binding,ATPase activity, coupled,protein binding involved in protein folding,cadherin binding,unfolded protein binding	protein folding,'de novo' protein folding,binding of sperm to zona pellucida,positive regulation of telomere maintenance via telomerase,neutrophil degranulation,pore complex assembly,protein stabilization,chaperone-mediated protein folding,toxin transport,positive regulation of establishment of protein localization to telomere,positive regulation of protein localization to Cajal body,positive reg…
Ob_UNINF / Ob_INF	P40121	P40121	-0.0461248	0.0461248	0.0120057	0.00922761	9	P40121	CAPG	Macrophage-capping protein	CAPG_HUMAN	3	-3.14656	0.968534	Ob_UNINF	Ob_INF	nucleus,nucleoplasm,nucleolus,cytoplasm,centriole,F-actin capping protein complex,melanosome,extracellular exosome,mitotic spindle,Flemming body	protein binding,protein domain specific binding,protein complex binding,cadherin binding,actin filament binding	protein complex assembly,barbed-end actin filament capping,extracellular matrix disassembly,positive regulation of podosome assembly
Ob_UNINF / Ob_INF	P16035	P16035	-0.0384387	0.0384387	7.068e-11	4.43694e-10	29	P16035	TIMP2	Metalloproteinase inhibitor 2	TIMP2_HUMAN	7	-2.62919	0.973708	Ob_UNINF	Ob_INF	extracellular region,proteinaceous extracellular matrix,extracellular space,cell surface,growth cone,extracellular matrix,specific granule lumen,neuronal cell body,extracellular exosome,tertiary granule lumen,ficolin-1-rich granule lumen	protease binding,integrin binding,protein binding,metalloendopeptidase inhibitor activity,zinc ion binding	central nervous system development,aging,negative regulation of cell proliferation,response to hormone,negative regulation of endopeptidase activity,extracellular matrix disassembly,regulation of Rap protein signal transduction,response to cytokine,response to drug,neutrophil degranulation,positive regulation of MAPK cascade,positive regulation of neuron differentiation,positive regulation of ade…
Ob_UNINF / Ob_INF	Q14315	Q14315	-0.0331943	0.0331943	0.000896539	0.00104186	80	Q14315	FLNC	Filamin-C	FLNC_HUMAN	25	-2.27458	0.977254	Ob_UNINF	Ob_INF	cytoplasm,cytosol,cytoskeleton,plasma membrane,focal adhesion,sarcoplasm,Z disc,sarcolemma,costamere	protein binding,cytoskeletal protein binding,ankyrin binding,actin filament binding	cell junction assembly,muscle fiber development
Ob_UNINF / Ob_INF	P15531	P15531	-0.0324345	0.0324345	0.0143225	0.0106405	11	P15531	NME1	Nucleoside diphosphate kinase A	NDKA_HUMAN	3	-2.2231	0.977769	Ob_UNINF	Ob_INF	nucleus,cytoplasm,mitochondrial outer membrane,centrosome,cytosol,intermediate filament,membrane,ruffle membrane,myelin sheath,perinuclear region of cytoplasm,extracellular exosome	magnesium ion binding,RNA polymerase II regulatory region sequence-specific DNA binding,single-stranded DNA binding,RNA binding,deoxyribonuclease activity,nucleoside diphosphate kinase activity,protein binding,ATP binding,GTP binding,intermediate filament binding,enzyme binding,identical protein binding,gamma-tubulin binding,ribosomal small subunit binding	negative regulation of myeloid leukocyte differentiation,nucleoside diphosphate phosphorylation,GTP biosynthetic process,UTP biosynthetic process,CTP biosynthetic process,DNA metabolic process,endocytosis,lactation,negative regulation of cell proliferation,negative regulation of gene expression,positive regulation of neuron projection development,response to amine,nucleobase-containing small mole…
Ob_UNINF / Ob_INF	Q05682	Q05682	-0.0250848	0.0250848	0.00707348	0.00590733	10	Q05682	CALD1	Caldesmon	CALD1_HUMAN	3	-1.72372	0.982763	Ob_UNINF	Ob_INF	cytosol,cytoskeleton,plasma membrane,actin cytoskeleton,myofibril,actin cap,intracellular membrane-bounded organelle	actin binding,protein binding,calmodulin binding,tropomyosin binding,myosin binding,cadherin binding	movement of cell or subcellular component,muscle contraction
Ob_UNINF / Ob_INF	P23246	P23246	-0.0249703	0.0249703	0.0362602	0.0228389	9	P23246	SFPQ	Splicing factor, proline- and glutamine-rich	SFPQ_HUMAN	6	-1.71592	0.982841	Ob_UNINF	Ob_INF	chromatin,nucleus,nucleoplasm,cytoplasm,nuclear matrix,nuclear speck,extracellular matrix,paraspeckles,RNA polymerase II transcription factor complex	transcription regulatory region sequence-specific DNA binding,RNA polymerase II distal enhancer sequence-specific DNA binding,core promoter binding,DNA binding,chromatin binding,RNA binding,protein binding,protein homodimerization activity,histone deacetylase binding,transcription regulatory region DNA binding	negative regulation of transcription from RNA polymerase II promoter,alternative mRNA splicing, via spliceosome,double-strand break repair via homologous recombination,activation of innate immune response,transcription, DNA-templated,mRNA processing,RNA splicing,regulation of circadian rhythm,negative regulation of circadian rhythm,innate immune response,positive regulation of sister chromatid co…
Ob_UNINF / Ob_INF	Q15819	Q15819	-0.0229263	0.0229263	0.0103829	0.00814734	10	Q15819	UBE2V2	Ubiquitin-conjugating enzyme E2 variant 2	UB2V2_HUMAN	4	-1.57657	0.984234	Ob_UNINF	Ob_INF	nucleus,nucleoplasm,cytoplasm,UBC13-MMS2 complex,extracellular exosome	protein binding,ubiquitin protein ligase binding,ubiquitin protein ligase activity,ubiquitin conjugating enzyme activity	protein polyubiquitination,DNA double-strand break processing,regulation of DNA repair,postreplication repair,double-strand break repair via nonhomologous end joining,cell proliferation,positive regulation of neuron projection development,protein ubiquitination,positive regulation of proteasomal ubiquitin-dependent protein catabolic process,error-free postreplication DNA repair,negative regulatio…
Ob_UNINF / Ob_INF	P53396	P53396	-0.020155	0.020155	0.00475396	0.00429263	13	P53396	ACLY	ATP-citrate synthase	ACLY_HUMAN	24	-1.38732	0.986127	Ob_UNINF	Ob_INF	extracellular region,nucleoplasm,cytosol,plasma membrane,citrate lyase complex,membrane,azurophil granule lumen,extracellular exosome,ficolin-1-rich granule lumen	ATP citrate synthase activity,protein binding,ATP binding,metal ion binding,cofactor binding	acetyl-CoA biosynthetic process,citrate metabolic process,oxaloacetate metabolic process,fatty acid biosynthetic process,cholesterol biosynthetic process,lipid biosynthetic process,coenzyme A metabolic process,positive regulation of cellular metabolic process,neutrophil degranulation,fatty-acyl-CoA biosynthetic process
Ob_UNINF / Ob_INF	P61978	P61978	-0.0150313	0.0150313	7.36646e-05	0.00012006	22	P61978	HNRNPK	Heterogeneous nuclear ribonucleoprotein K	HNRPK_HUMAN	11	-1.03648	0.989635	Ob_UNINF	Ob_INF	nuclear chromatin,podosome,nucleus,nucleoplasm,cytoplasm,focal adhesion,membrane,extracellular matrix,cell projection,extracellular exosome,catalytic step 2 spliceosome	RNA polymerase II core promoter proximal region sequence-specific DNA binding,transcriptional activator activity, RNA polymerase II core promoter proximal region sequence-specific binding,single-stranded DNA binding,RNA binding,protein binding,protein domain specific binding,identical protein binding,cadherin binding	mRNA splicing, via spliceosome,transcription from RNA polymerase II promoter,RNA processing,signal transduction,regulation of low-density lipoprotein particle clearance,viral process,RNA metabolic process,negative regulation of apoptotic process,positive regulation of low-density lipoprotein particle receptor biosynthetic process,positive regulation of transcription from RNA polymerase II promote…
Ob_UNINF / Ob_INF	P51659	P51659	-0.0012127	0.0012127	0.0292382	0.0191206	5	P51659	HSD17B4	Peroxisomal multifunctional enzyme type 2	DHB4_HUMAN	7	-0.0840226	0.99916	Ob_UNINF	Ob_INF	mitochondrion,peroxisome,peroxisomal membrane,peroxisomal matrix,membrane	3-hydroxyacyl-CoA dehydrogenase activity,receptor binding,long-chain-enoyl-CoA hydratase activity,isomerase activity,3alpha,7alpha,12alpha-trihydroxy-5beta-cholest-24-enoyl-CoA hydratase activity,protein homodimerization activity,17-beta-hydroxysteroid dehydrogenase (NAD+) activity	very long-chain fatty acid metabolic process,osteoblast differentiation,fatty acid beta-oxidation,bile acid biosynthetic process,androgen metabolic process,estrogen metabolic process,fatty acid beta-oxidation using acyl-CoA oxidase,alpha-linolenic acid metabolic process,very long-chain fatty-acyl-CoA metabolic process,medium-chain fatty-acyl-CoA metabolic process,Sertoli cell development
Ob_UNINF / Ob_INF	P12004	P12004	0.00309534	0.00309534	0.00627311	0.0053421	24	P12004	PCNA	Proliferating cell nuclear antigen	PCNA_HUMAN	8	0.214783	1.00215	Ob_UNINF	Ob_INF	nuclear chromosome, telomeric region,nucleus,nucleoplasm,replication fork,DNA replication factor C complex,centrosome,nuclear body,replisome,nuclear replication fork,PCNA complex,extracellular exosome,PCNA-p21 complex	purine-specific mismatch base pair DNA N-glycosylase activity,chromatin binding,damaged DNA binding,protein binding,enzyme binding,estrogen receptor binding,DNA polymerase processivity factor activity,receptor tyrosine kinase binding,dinucleotide insertion or deletion binding,MutLalpha complex binding,histone acetyltransferase binding,identical protein binding,DNA polymerase binding	regulation of transcription involved in G1/S transition of mitotic cell cycle,telomere maintenance,DNA ligation,leading strand elongation,transcription-coupled nucleotide-excision repair,nucleotide-excision repair, DNA incision, 5'-to lesion,nucleotide-excision repair, DNA gap filling,mismatch repair,DNA damage response, signal transduction by p53 class mediator resulting in cell cycle arrest,hea…
Ob_UNINF / Ob_INF	P17174	P17174	0.0105783	0.0105783	0.00415905	0.00383732	22	P17174	GOT1	Aspartate aminotransferase, cytoplasmic	AATC_HUMAN	12	0.735926	1.00736	Ob_UNINF	Ob_INF	nucleus,nucleoplasm,cytoplasm,lysosome,cytosol,axon terminus,extracellular exosome,mitochondrion	L-aspartate:2-oxoglutarate aminotransferase activity,phosphatidylserine decarboxylase activity,pyridoxal phosphate binding,carboxylic acid binding,L-cysteine:2-oxoglutarate aminotransferase activity,L-phenylalanine:2-oxoglutarate aminotransferase activity	gluconeogenesis,2-oxoglutarate metabolic process,oxaloacetate metabolic process,glycerol biosynthetic process,aspartate metabolic process,aspartate biosynthetic process,aspartate catabolic process,glutamate metabolic process,Notch signaling pathway,cellular amino acid biosynthetic process,glutamate catabolic process to aspartate,glutamate catabolic process to 2-oxoglutarate,cellular response to i…
Ob_UNINF / Ob_INF	P19338	P19338	0.0144508	0.0144508	0.00368408	0.00346488	23	P19338	NCL	Nucleolin	NUCL_HUMAN	8	1.00669	1.01007	Ob_UNINF	Ob_INF	nucleus,nucleoplasm,nucleolus,cell cortex,membrane,intracellular ribonucleoprotein complex,cytoplasmic ribonucleoprotein granule,extracellular exosome	RNA binding,protein binding,protein C-terminus binding,telomeric DNA binding,identical protein binding,DNA topoisomerase binding,mRNA 5'-UTR binding	angiogenesis,negative regulation of translation,positive regulation of transcription from RNA polymerase II promoter,cellular response to epidermal growth factor stimulus,positive regulation of transcription of nuclear large rRNA transcript from RNA polymerase I promoter,cellular response to leukemia inhibitory factor
Ob_UNINF / Ob_INF	Q15363	Q15363	0.0198859	0.0198859	0.0165245	0.0119714	2	Q15363	TMED2	Transmembrane emp24 domain-containing protein 2	TMED2_HUMAN	3	1.38793	1.01388	Ob_UNINF	Ob_INF	Golgi membrane,endoplasmic reticulum,endoplasmic reticulum membrane,endoplasmic reticulum-Golgi intermediate compartment,Golgi apparatus,ER to Golgi transport vesicle membrane,integral component of membrane,transport vesicle,COPI-coated vesicle,COPI-coated vesicle membrane,Golgi cisterna membrane,endoplasmic reticulum-Golgi intermediate compartment membrane,zymogen granule membrane,intracellular …	protein binding	neural tube closure,maternal placenta development,heart looping,intracellular protein transport,ER to Golgi vesicle-mediated transport,retrograde vesicle-mediated transport, Golgi to ER,Golgi organization,positive regulation of gene expression,somite rostral/caudal axis specification,negative regulation of GTPase activity,multicellular organism growth,cargo loading into vesicle,post-anal tail mor…
Ob_UNINF / Ob_INF	P68402	P68402	0.0464488	0.0464488	0.0153789	0.0112721	6	P68402	PAFAH1B2	Platelet-activating factor acetylhydrolase IB subunit beta	PA1B2_HUMAN	2	3.27198	1.03272	Ob_UNINF	Ob_INF	fibrillar center,extracellular region,nucleolus,cytoplasm,cytosol,plasma membrane,secretory granule lumen,extracellular exosome,ficolin-1-rich granule lumen	1-alkyl-2-acetylglycerophosphocholine esterase activity,phospholipase A2 activity,protein binding,protein homodimerization activity,protein heterodimerization activity,platelet-activating factor acetyltransferase activity	lipid metabolic process,spermatogenesis,brain development,lipid catabolic process,positive regulation of macroautophagy,neutrophil degranulation
Ob_UNINF / Ob_INF	P02545	P02545	0.0570792	0.0570792	2.35697e-26	7.02807e-25	105	P02545	LMNA	Prelamin-A/C	LMNA_HUMAN	37	4.03574	1.04036	Ob_UNINF	Ob_INF	nucleus,nuclear envelope,lamin filament,nucleoplasm,cytosol,nuclear speck,extracellular matrix,nuclear membrane	structural molecule activity,protein binding	mitotic nuclear envelope disassembly,mitotic nuclear envelope reassembly,negative regulation of cell proliferation,regulation of cell migration,establishment or maintenance of microtubule cytoskeleton polarity,protein localization to nucleus,sterol regulatory element binding protein import into nucleus,IRE1-mediated unfolded protein response,ventricular cardiac muscle cell development,cellular re…
Ob_UNINF / Ob_INF	P05198	P05198	0.0575563	0.0575563	0.0239759	0.0162483	8	P05198	EIF2S1	Eukaryotic translation initiation factor 2 subunit 1	IF2A_HUMAN	5	4.07015	1.0407	Ob_UNINF	Ob_INF	nucleus,cytosol,ribosome,polysome,eukaryotic translation initiation factor 2 complex,cytoplasmic stress granule,membrane,eukaryotic 48S preinitiation complex,multi-eIF complex,translation initiation ternary complex,extracellular exosome,glial limiting end-foot,eukaryotic translation initiation factor 2B complex	RNA binding,translation initiation factor activity,protein binding,ribosome binding	translational initiation,aging,negative regulation of translational initiation in response to stress,cellular response to amino acid starvation,cellular response to heat,cellular response to UV,response to endoplasmic reticulum stress,PERK-mediated unfolded protein response,protein autophosphorylation,transmembrane transport,positive regulation of neuron death,negative regulation of guanyl-nucleo…
Ob_UNINF / Ob_INF	Q15149	Q15149	0.0614607	0.0614607	9.10189e-13	7.02452e-12	165	Q15149	PLEC	Plectin	PLEC_HUMAN	65	4.35218	1.04352	Ob_UNINF	Ob_INF	cytosol,plasma membrane,brush border,focal adhesion,sarcoplasm,hemidesmosome,extracellular matrix,sarcolemma,costamere,intermediate filament cytoskeleton,extracellular exosome	RNA binding,actin binding,protein binding,structural constituent of muscle,ankyrin binding,cadherin binding	hemidesmosome assembly
Ob_UNINF / Ob_INF	P26641	P26641	0.0658685	0.0658685	0.000586007	0.000734328	31	P26641	EEF1G	Elongation factor 1-gamma	EF1G_HUMAN	10	4.67149	1.04671	Ob_UNINF	Ob_INF	nucleus,cytoplasm,cytosol,membrane,extracellular exosome,endoplasmic reticulum	translation elongation factor activity,glutathione transferase activity,protein binding,cadherin binding	translational elongation,glutathione metabolic process,response to virus
Ob_UNINF / Ob_INF	P45974	P45974	0.0693408	0.0693408	0.00098893	0.00112617	13	P45974	USP5	Ubiquitin carboxyl-terminal hydrolase 5	UBP5_HUMAN	8	4.92372	1.04924	Ob_UNINF	Ob_INF	lysosome,cytosol	cysteine-type endopeptidase activity,thiol-dependent ubiquitin-specific protease activity,protein binding,zinc ion binding,thiol-dependent ubiquitinyl hydrolase activity,ubiquitin binding	ubiquitin-dependent protein catabolic process,protein ubiquitination,protein deubiquitination,positive regulation of proteasomal ubiquitin-dependent protein catabolic process,protein K48-linked deubiquitination
Ob_UNINF / Ob_INF	TRYP_PIG	TRYP_PIG	0.0706185	0.0706185	7.67838e-09	3.24969e-08	79	TRYP_PIG	NaN	Trypsin - Sus scrofa (Pig).	NaN	9	5.01668	1.05017	Ob_UNINF	Ob_INF
Ob_UNINF / Ob_INF	O75083	O75083	0.096368	0.096368	0.0512822	0.0304032	27	O75083	WDR1	WD repeat-containing protein 1	WDR1_HUMAN	11	6.90787	1.06908	Ob_UNINF	Ob_INF	podosome,extracellular region,cytosol,plasma membrane,cell-cell junction,cell junction,cortical actin cytoskeleton,actomyosin, actin portion,cell projection,myelin sheath,extracellular exosome	actin filament binding	neutrophil mediated immunity,platelet degranulation,sensory perception of sound,regulation of cell shape,actin filament fragmentation,platelet formation,regulation of actin filament depolymerization,positive regulation of actin filament depolymerization,cortical cytoskeleton organization,locomotion,establishment of planar polarity of follicular epithelium,apical junction assembly,maintenance of e…
Ob_UNINF / Ob_INF	P35637	P35637	0.0978669	0.0978669	0.0643885	0.0365863	5	P35637	FUS	RNA-binding protein FUS	FUS_HUMAN	4	7.019	1.07019	Ob_UNINF	Ob_INF	nucleus,nucleoplasm,polysome,perikaryon,dendritic spine head,perinuclear region of cytoplasm	DNA binding,transcription coactivator activity,RNA binding,protein binding,estrogen receptor binding,myosin V binding,ionotropic glutamate receptor binding,identical protein binding,metal ion binding,retinoid X receptor binding,thyroid hormone receptor binding	mRNA splicing, via spliceosome,regulation of transcription, DNA-templated,cellular response to calcium ion
Ob_UNINF / Ob_INF	P62258	P62258	0.0983399	0.0983399	0.00122829	0.00134629	54	P62258	YWHAE	14-3-3 protein epsilon	1433E_HUMAN	13	7.05409	1.07054	Ob_UNINF	Ob_INF	nucleus,cytoplasm,mitochondrion,cytosol,kinesin complex,focal adhesion,membrane,axon,cytoplasmic vesicle membrane,melanosome,extracellular exosome,Requires Ontology,plasma membrane	RNA binding,calcium channel regulator activity,protein binding,potassium channel regulator activity,Rab guanyl-nucleotide exchange factor activity,enzyme binding,protein domain specific binding,MHC class II protein complex binding,ubiquitin protein ligase binding,identical protein binding,histone deacetylase binding,ion channel binding,cadherin binding,protein heterodimerization activity,phosphos…	G2/M transition of mitotic cell cycle,MAPK cascade,neuron migration,regulation of heart rate by hormone,protein targeting,regulation of G2/M transition of mitotic cell cycle,viral process,substantia nigra development,hippocampus development,cerebral cortex development,cellular response to heat,hippo signaling,intracellular signal transduction,negative regulation of cysteine-type endopeptidase act…
Ob_UNINF / Ob_INF	P12110	P12110	0.100683	0.100683	0.000137599	0.000211147	13	P12110	COL6A2	Collagen alpha-2(VI) chain	CO6A2_HUMAN	4	7.22812	1.07228	Ob_UNINF	Ob_INF	extracellular region,proteinaceous extracellular matrix,collagen trimer,extracellular space,endoplasmic reticulum lumen,extracellular matrix,sarcolemma,protein complex,extracellular exosome,extracellular vesicle	protein binding	cell adhesion,response to glucose,extracellular matrix organization,collagen catabolic process,protein heterotrimerization
Ob_UNINF / Ob_INF	P30101	P30101	0.106843	0.106843	0.0139061	0.0103723	34	P30101	PDIA3	Protein disulfide-isomerase A3	PDIA3_HUMAN	12	7.68689	1.07687	Ob_UNINF	Ob_INF	extracellular space,nucleus,endoplasmic reticulum,endoplasmic reticulum lumen,focal adhesion,cell surface,melanosome,myelin sheath,phagocytic vesicle,recycling endosome membrane,extracellular exosome	RNA binding,protein disulfide isomerase activity,cysteine-type endopeptidase activity,phospholipase C activity,protein binding,disulfide oxidoreductase activity,peptide disulfide oxidoreductase activity,identical protein binding	antigen processing and presentation of peptide antigen via MHC class I,antigen processing and presentation of exogenous peptide antigen via MHC class I, TAP-dependent,protein folding,proteolysis,protein import into nucleus,protein retention in ER lumen,signal transduction,protein folding in endoplasmic reticulum,response to endoplasmic reticulum stress,cell redox homeostasis,oxidation-reduction p…
Ob_UNINF / Ob_INF	P20618	P20618	0.114838	0.114838	0.000731266	0.000887317	15	P20618	PSMB1	Proteasome subunit beta type-1	PSB1_HUMAN	5	8.28537	1.08285	Ob_UNINF	Ob_INF	proteasome complex,extracellular region,nucleus,nucleoplasm,cytosol,proteasome core complex,proteasome core complex, beta-subunit complex,secretory granule lumen,extracellular exosome,ficolin-1-rich granule lumen	threonine-type endopeptidase activity,protein binding	MAPK cascade,protein polyubiquitination,stimulatory C-type lectin receptor signaling pathway,antigen processing and presentation of exogenous peptide antigen via MHC class I, TAP-dependent,regulation of cellular amino acid metabolic process,negative regulation of G2/M transition of mitotic cell cycle,viral process,protein deubiquitination,anaphase-promoting complex-dependent catabolic process,SCF…
Ob_UNINF / Ob_INF	P31946	P31946	0.120374	0.120374	0.000251593	0.000356469	39	P31946	YWHAB	14-3-3 protein beta/alpha	1433B_HUMAN	6	8.70168	1.08702	Ob_UNINF	Ob_INF	nucleus,cytoplasm,mitochondrion,cytosol,focal adhesion,membrane,transcriptional repressor complex,cytoplasmic vesicle membrane,melanosome,protein complex,perinuclear region of cytoplasm,extracellular exosome	transcription corepressor activity,protein binding,protein C-terminus binding,enzyme binding,protein domain specific binding,protein complex binding,identical protein binding,histone deacetylase binding,cadherin binding,phosphoserine binding,phosphoprotein binding	MAPK cascade,protein targeting,viral process,negative regulation of protein dephosphorylation,hippo signaling,positive regulation of catalytic activity,regulation of mRNA stability,negative regulation of G-protein coupled receptor protein signaling pathway,negative regulation of transcription, DNA-templated,cytoplasmic sequestering of protein,protein heterooligomerization,membrane organization,po…
Ob_UNINF / Ob_INF	O75436	O75436	0.122332	0.122332	0.0645368	0.0366147	20	O75436	VPS26A	Vacuolar protein sorting-associated protein 26A	VP26A_HUMAN	7	8.84926	1.08849	Ob_UNINF	Ob_INF	lysosome,endosome,early endosome,cytosol,endosome membrane,retromer complex,retromer, cargo-selective complex,vesicle,extracellular exosome,tubular endosome	protein binding,protein transporter activity	intracellular protein transport,Wnt signaling pathway,regulation of macroautophagy,retrograde transport, endosome to Golgi,retrograde transport, endosome to plasma membrane
Ob_UNINF / Ob_INF	Q08188	Q08188	0.132053	0.132053	0.0289924	0.0189905	61	Q08188	TGM3	Protein-glutamine gamma-glutamyltransferase E	TGM3_HUMAN	20	9.58521	1.09585	Ob_UNINF	Ob_INF	cytoplasm,extrinsic component of cytoplasmic side of plasma membrane,extracellular exosome	protein-glutamine gamma-glutamyltransferase activity,catalytic activity,calcium ion binding,transferase activity, transferring acyl groups	cellular protein modification process,peptide cross-linking,keratinocyte differentiation,hair follicle morphogenesis,keratinization,cell envelope organization,protein tetramerization
Ob_UNINF / Ob_INF	P09382	P09382	0.132436	0.132436	0.0348079	0.0220841	16	P09382	LGALS1	Galectin-1	LEG1_HUMAN	2	9.61432	1.09614	Ob_UNINF	Ob_INF	extracellular region,proteinaceous extracellular matrix,extracellular space,intracellular,nucleus,cytoplasm,endoplasmic reticulum lumen,cytosol,cell surface,extracellular matrix,extracellular exosome	RNA binding,signal transducer activity,protein binding,lactose binding,protein homodimerization activity,laminin binding	plasma cell differentiation,apoptotic process,signal transduction,negative regulation of cell-substrate adhesion,negative regulation of neuron projection development,T cell costimulation,positive regulation of erythrocyte aggregation,response to isolation stress,response to drug,regulation of apoptotic process,positive regulation of I-kappaB kinase/NF-kappaB signaling,post-translational protein m…
Ob_UNINF / Ob_INF	P09493	P09493	0.133687	0.133687	0.0149855	0.0110517	18	P09493	TPM1	Tropomyosin alpha-1 chain	TPM1_HUMAN	4	9.70936	1.09709	Ob_UNINF	Ob_INF	stress fiber,cytosol,cytoskeleton,muscle thin filament tropomyosin,actin filament,actin cytoskeleton,sarcomere,bleb,ruffle membrane	actin binding,structural constituent of cytoskeleton,protein binding,cytoskeletal protein binding,structural constituent of muscle,identical protein binding,protein homodimerization activity,protein heterodimerization activity,actin filament binding	positive regulation of heart rate by epinephrine,movement of cell or subcellular component,muscle contraction,regulation of muscle contraction,cytoskeleton organization,actin filament organization,regulation of heart contraction,regulation of cell shape,muscle filament sliding,negative regulation of cell migration,ruffle organization,positive regulation of ATPase activity,cellular response to rea…
Ob_UNINF / Ob_INF	P22735	P22735	0.133766	0.133766	0.000872312	0.00102003	57	P22735	TGM1	Protein-glutamine gamma-glutamyltransferase K	TGM1_HUMAN	28	9.71536	1.09715	Ob_UNINF	Ob_INF	cornified envelope,cytosol,plasma membrane,intrinsic component of membrane,extracellular exosome	protein-glutamine gamma-glutamyltransferase activity,protein binding,metal ion binding	cellular protein modification process,positive regulation of keratinocyte proliferation,peptide cross-linking,keratinocyte differentiation,cell envelope organization,positive regulation of cell cycle,cornification
Ob_UNINF / Ob_INF	Q99873	Q99873	0.137829	0.137829	0.032958	0.021124	6	Q99873	PRMT1	Protein arginine N-methyltransferase 1	ANM1_HUMAN	5	10.0248	1.10025	Ob_UNINF	Ob_INF	nucleus,nucleoplasm,cytoplasm,cytosol,methylosome	RNA binding,protein binding,methyltransferase activity,N-methyltransferase activity,protein methyltransferase activity,methyl-CpG binding,protein-arginine N-methyltransferase activity,enzyme binding,protein-arginine omega-N asymmetric methyltransferase activity,histone methyltransferase activity,identical protein binding,histone methyltransferase activity (H4-R3 specific),mitogen-activated protei…	regulation of transcription, DNA-templated,protein methylation,DNA damage response, signal transduction by p53 class mediator resulting in cell cycle arrest,cell surface receptor signaling pathway,positive regulation of cell proliferation,histone methylation,peptidyl-arginine methylation,peptidyl-arginine methylation, to asymmetrical-dimethyl arginine,neuron projection development,histone H4-R3 m…
Ob_UNINF / Ob_INF	P18206	P18206	0.143061	0.143061	3.386e-14	3.21915e-13	129	P18206	VCL	Vinculin	VINC_HUMAN	36	10.4246	1.10425	Ob_UNINF	Ob_INF	podosome,extracellular region,cytosol,cytoskeleton,cell-cell junction,adherens junction,cell-cell adherens junction,fascia adherens,focal adhesion,cell-substrate junction,secretory granule lumen,specific granule lumen,sarcolemma,costamere,protein complex,extracellular exosome,extracellular vesicle,ficolin-1-rich granule lumen	dystroglycan binding,actin binding,structural molecule activity,protein binding,beta-catenin binding,ubiquitin protein ligase binding,alpha-catenin binding,cadherin binding	morphogenesis of an epithelium,platelet degranulation,movement of cell or subcellular component,muscle contraction,cell adhesion,cell-matrix adhesion,lamellipodium assembly,negative regulation of cell migration,adherens junction assembly,protein localization to cell surface,apical junction assembly,neutrophil degranulation,axon extension,platelet aggregation,epithelial cell-cell adhesion
Ob_UNINF / Ob_INF	Q01082	Q01082	0.144447	0.144447	1.10052e-05	2.25959e-05	55	Q01082	SPTBN1	Spectrin beta chain, non-erythrocytic 1	SPTB2_HUMAN	31	10.5307	1.10531	Ob_UNINF	Ob_INF	nucleolus,cytoplasm,cytosol,spectrin,postsynaptic density,spectrin-associated cytoskeleton,axolemma,M band,cuticular plate,protein complex,extracellular exosome	RNA binding,actin binding,Ras guanyl-nucleotide exchange factor activity,structural constituent of cytoskeleton,protein binding,calmodulin binding,phospholipid binding,ankyrin binding,protein complex binding,cadherin binding,GTPase binding	MAPK cascade,mitotic cytokinesis,ER to Golgi vesicle-mediated transport,plasma membrane organization,cytoskeleton organization,common-partner SMAD protein phosphorylation,SMAD protein import into nucleus,axon guidance,Golgi to plasma membrane protein transport,actin filament capping,regulation of molecular function,membrane assembly,protein localization to plasma membrane,positive regulation of i…
Ob_UNINF / Ob_INF	P49721	P49721	0.150267	0.150267	0.0212583	0.0147337	16	P49721	PSMB2	Proteasome subunit beta type-2	PSB2_HUMAN	5	10.9775	1.10977	Ob_UNINF	Ob_INF	proteasome complex,nucleus,nucleoplasm,cytosol,proteasome core complex,membrane,proteasome core complex, beta-subunit complex,extracellular exosome	threonine-type endopeptidase activity,protein binding	MAPK cascade,protein polyubiquitination,stimulatory C-type lectin receptor signaling pathway,antigen processing and presentation of exogenous peptide antigen via MHC class I, TAP-dependent,regulation of cellular amino acid metabolic process,response to organonitrogen compound,negative regulation of G2/M transition of mitotic cell cycle,response to organic cyclic compound,viral process,protein deu…
Ob_UNINF / Ob_INF	P14625	P14625	0.151819	0.151819	3.74463e-09	1.72385e-08	49	P14625	HSP90B1	Endoplasmin	ENPL_HUMAN	16	11.0969	1.11097	Ob_UNINF	Ob_INF	extracellular region,nucleus,endoplasmic reticulum,endoplasmic reticulum lumen,endoplasmic reticulum membrane,cytosol,plasma membrane,focal adhesion,membrane,midbody,extracellular matrix,endoplasmic reticulum chaperone complex,melanosome,protein complex,perinuclear region of cytoplasm,extracellular exosome,endocytic vesicle lumen	RNA binding,calcium ion binding,protein binding,ATP binding,protein phosphatase binding,low-density lipoprotein particle receptor binding,unfolded protein binding	response to hypoxia,toll-like receptor signaling pathway,receptor-mediated endocytosis,protein transport,ER-associated ubiquitin-dependent protein catabolic process,retrograde protein transport, ER to cytosol,actin rod assembly,protein folding in endoplasmic reticulum,response to endoplasmic reticulum stress,ATF6-mediated unfolded protein response,negative regulation of apoptotic process,regulati…
Ob_UNINF / Ob_INF	P62736;P63267	P62736;P63267	0.151999	0.151999	0.00984293	0.00777745	19	P62736;P63267	ACTA2;ACTG2	Actin, aortic smooth muscle;Actin, gamma-enteric smooth muscle	ACTA_HUMAN;ACTH_HUMAN	3	11.1108	1.11111	Ob_UNINF	Ob_INF	extracellular space,cytoplasm,cytosol,cytoskeleton,lamellipodium,filopodium,protein complex,cell body,extracellular exosome;extracellular space,cytoplasm,cytosol,lamellipodium,filopodium,myosin filament,cell body,extracellular exosome,cell periphery,blood microparticle	ATP binding,protein kinase binding;ATP binding	muscle contraction,response to virus,positive regulation of gene expression,glomerular mesangial cell development,mesenchyme migration;muscle contraction,positive regulation of gene expression,mesenchyme migration
Ob_UNINF / Ob_INF	Q9HB40	Q9HB40	0.153744	0.153744	0.0775316	0.0424724	7	Q9HB40	SCPEP1	Retinoid-inducible serine carboxypeptidase	RISC_HUMAN	4	11.2453	1.11245	Ob_UNINF	Ob_INF	cytosol,extracellular exosome	serine-type carboxypeptidase activity	retinoic acid metabolic process,negative regulation of blood pressure,proteolysis involved in cellular protein catabolic process,Requires Ontology
Ob_UNINF / Ob_INF	P62491;Q15907	P62491;Q15907	0.156134	0.156134	0.00176771	0.00183049	17	P62491;Q15907	RAB11A;RAB11B	Ras-related protein Rab-11A;Ras-related protein Rab-11B	RB11A_HUMAN;RB11B_HUMAN	5	11.4297	1.1143	Ob_UNINF	Ob_INF	spindle pole,mitochondrion,multivesicular body,Golgi apparatus,trans-Golgi network,microtubule organizing center,cytosol,plasma membrane,transport vesicle,axon,cytoplasmic vesicle membrane,cytoplasmic vesicle,vesicle,cleavage furrow,intracellular membrane-bounded organelle,protein complex,phagocytic vesicle,perinuclear region of cytoplasm,recycling endosome,recycling endosome membrane,extracellul…	GTPase activity,protein binding,GTP binding,microtubule binding,syntaxin binding,myosin V binding;GTPase activity,protein binding,GTP binding,GDP binding,myosin V binding,cadherin binding	cytokinesis,renal water homeostasis,mitotic metaphase plate congression,positive regulation of epithelial cell migration,regulation of multivesicular body size,positive regulation of G2/M transition of mitotic cell cycle,vesicle-mediated transport,astral microtubule organization,neuron projection development,melanosome transport,multivesicular body assembly,post-translational protein modification…
Ob_UNINF / Ob_INF	P13797	P13797	0.166064	0.166064	2.20387e-10	1.26266e-09	60	P13797	PLS3	Plastin-3	PLST_HUMAN	18	12.1993	1.12199	Ob_UNINF	Ob_INF	cytoplasm,cytosol,actin filament,plasma membrane,actin filament bundle	calcium ion binding,actin filament binding	actin filament bundle assembly,actin filament network formation,actin crosslink formation,bone development
Ob_UNINF / Ob_INF	P46940	P46940	0.166283	0.166283	3.43299e-09	1.59719e-08	52	P46940	IQGAP1	Ras GTPase-activating-like protein IQGAP1	IQGA1_HUMAN	29	12.2163	1.12216	Ob_UNINF	Ob_INF	ruffle,nucleus,cytoplasm,cytosol,microtubule,actin filament,plasma membrane,focal adhesion,lateral plasma membrane,axon,growth cone,midbody,secretory granule membrane,extrinsic component of cytoplasmic side of plasma membrane,slit diaphragm,cytoplasmic ribonucleoprotein granule,neuron projection,protein complex,membrane raft,extracellular exosome,actin cytoskeleton,microtubule cytoskeleton	GTPase inhibitor activity,GTPase activator activity,calcium ion binding,protein binding,calmodulin binding,phosphatidylinositol-3,4,5-trisphosphate binding,protein kinase binding,protein phosphatase binding,protein domain specific binding,protein complex binding,protein serine/threonine kinase activator activity,S100 protein binding,cadherin binding,Rac GTPase binding,mitogen-activated protein ki…	regulation of cytokine production,signal transduction,epidermal growth factor receptor signaling pathway,fibroblast growth factor receptor signaling pathway,negative regulation of GTPase activity,negative regulation of dephosphorylation,cellular response to platelet-derived growth factor stimulus,neutrophil degranulation,positive regulation of MAP kinase activity,positive regulation of GTPase act…
Ob_UNINF / Ob_INF	Q00688	Q00688	0.169266	0.169266	0.0308899	0.0200136	8	Q00688	FKBP3	Peptidyl-prolyl cis-trans isomerase FKBP3	FKBP3_HUMAN	3	12.4486	1.12449	Ob_UNINF	Ob_INF	nucleus,cytoplasm	RNA binding,peptidyl-prolyl cis-trans isomerase activity,receptor activity,protein binding,FK506 binding	protein peptidyl-prolyl isomerization,chaperone-mediated protein folding
Ob_UNINF / Ob_INF	P26038	P26038	0.179976	0.179976	0.032428	0.0208454	65	P26038	MSN	Moesin	MOES_HUMAN	16	13.2865	1.13286	Ob_UNINF	Ob_INF	uropod,extracellular space,nucleus,cytoplasm,cytosol,cytoskeleton,plasma membrane,microvillus,focal adhesion,cell surface,basolateral plasma membrane,apical plasma membrane,filopodium,pseudopodium,microvillus membrane,vesicle,myelin sheath,apical part of cell,perinuclear region of cytoplasm,extracellular exosome,invadopodium,cell periphery,blood microparticle	double-stranded RNA binding,actin binding,receptor binding,structural constituent of cytoskeleton,protein binding,enzyme binding,protein kinase binding,cell adhesion molecule binding	immunological synapse formation,movement of cell or subcellular component,cytoskeleton organization,leukocyte cell-cell adhesion,regulation of cell shape,regulation of cell size,positive regulation of gene expression,gland morphogenesis,membrane to membrane docking,interleukin-12-mediated signaling pathway,T cell proliferation,establishment of epithelial cell apical/basal polarity,leukocyte migra…
Ob_UNINF / Ob_INF	P29692	P29692	0.186473	0.186473	0.0753961	0.041441	5	P29692	EEF1D	Elongation factor 1-delta	EF1D_HUMAN	4	13.7978	1.13798	Ob_UNINF	Ob_INF	fibrillar center,nucleus,cytoplasm,cytosol,eukaryotic translation elongation factor 1 complex,endoplasmic reticulum	DNA binding,translation elongation factor activity,signal transducer activity,protein binding,translation factor activity, RNA binding,cadherin binding	transcription, DNA-templated,regulation of transcription, DNA-templated,translational elongation,signal transduction,positive regulation of I-kappaB kinase/NF-kappaB signaling,cellular response to ionizing radiation
Ob_UNINF / Ob_INF	P02679	P02679	0.19576	0.19576	0.00105902	0.00119163	6	P02679	FGG	Fibrinogen gamma chain	FIBG_HUMAN	6	14.5327	1.14533	Ob_UNINF	Ob_INF	extracellular region,fibrinogen complex,extracellular space,endoplasmic reticulum lumen,plasma membrane,external side of plasma membrane,cell surface,platelet alpha granule,platelet alpha granule lumen,extracellular exosome,blood microparticle	receptor binding,structural molecule activity,protein binding,protein binding, bridging,protein homodimerization activity,metal ion binding,cell adhesion molecule binding	toll-like receptor signaling pathway,platelet degranulation,cell-matrix adhesion,blood coagulation,protein secretion,extracellular matrix organization,plasminogen activation,positive regulation of heterotypic cell-cell adhesion,platelet maturation,fibrinolysis,cellular protein complex assembly,post-translational protein modification,cellular protein metabolic process,positive regulation of vasoco…
Ob_UNINF / Ob_INF	P08670	P08670	0.199563	0.199563	4.92558e-14	4.58323e-13	117	P08670	VIM	Vimentin	VIME_HUMAN	27	14.8351	1.14835	Ob_UNINF	Ob_INF	cytoplasm,peroxisome,cytosol,polysome,cytoskeleton,intermediate filament,focal adhesion,intracellular ribonucleoprotein complex,extracellular matrix,cell leading edge,neuron projection,phagocytic vesicle,extracellular exosome,plasma membrane	double-stranded RNA binding,structural constituent of cytoskeleton,structural constituent of eye lens,protein binding,protein C-terminus binding,protein domain specific binding,identical protein binding,scaffold protein binding,keratin filament binding	movement of cell or subcellular component,negative regulation of neuron projection development,astrocyte development,viral process,muscle filament sliding,positive regulation of collagen biosynthetic process,regulation of mRNA stability,intermediate filament organization,positive regulation of translation,Bergmann glial cell differentiation,SMAD protein signal transduction,lens fiber cell develop…
Ob_UNINF / Ob_INF	P37837	P37837	0.200938	0.200938	6.18233e-06	1.37478e-05	18	P37837	TALDO1	Transaldolase	TALDO_HUMAN	8	14.9446	1.14945	Ob_UNINF	Ob_INF	nucleus,nucleoplasm,cytoplasm,cytosol,extracellular exosome	sedoheptulose-7-phosphate:D-glyceraldehyde-3-phosphate glyceronetransferase activity,protein binding,monosaccharide binding	carbohydrate metabolic process,xylulose biosynthetic process,fructose 6-phosphate metabolic process,pentose-phosphate shunt,pentose-phosphate shunt, non-oxidative branch,interleukin-12-mediated signaling pathway
Ob_UNINF / Ob_INF	P12111	P12111	0.210167	0.210167	1.84929e-05	3.56148e-05	28	P12111	COL6A3	Collagen alpha-3(VI) chain	CO6A3_HUMAN	8	15.6822	1.15682	Ob_UNINF	Ob_INF	extracellular region,proteinaceous extracellular matrix,collagen type VI trimer,extracellular space,endoplasmic reticulum lumen,extracellular matrix,sarcolemma,extracellular exosome,extracellular vesicle	serine-type endopeptidase inhibitor activity	cell adhesion,muscle organ development,negative regulation of endopeptidase activity,extracellular matrix organization,collagen catabolic process
Ob_UNINF / Ob_INF	Q8NBS9	Q8NBS9	0.212151	0.212151	0.0186214	0.0132132	4	Q8NBS9	TXNDC5	Thioredoxin domain-containing protein 5	TXND5_HUMAN	3	15.8414	1.15841	Ob_UNINF	Ob_INF	extracellular region,endoplasmic reticulum,endoplasmic reticulum lumen,azurophil granule lumen,lysosomal lumen,extracellular exosome	protein disulfide isomerase activity,protein binding	protein folding,response to endoplasmic reticulum stress,negative regulation of apoptotic process,apoptotic cell clearance,neutrophil degranulation,cell redox homeostasis
Ob_UNINF / Ob_INF	P08243	P08243	0.212369	0.212369	0.0119384	0.00918664	9	P08243	ASNS	Asparagine synthetase [glutamine-hydrolyzing]	ASNS_HUMAN	3	15.8589	1.15859	Ob_UNINF	Ob_INF	cytosol	asparagine synthase (glutamine-hydrolyzing) activity,protein binding,ATP binding,protein homodimerization activity,cofactor binding	liver development,asparagine biosynthetic process,glutamine metabolic process,cellular amino acid biosynthetic process,response to light stimulus,response to mechanical stimulus,response to toxic substance,response to methotrexate,response to follicle-stimulating hormone,cellular response to hormone stimulus,PERK-mediated unfolded protein response,cellular response to glucose starvation,negative …
Ob_UNINF / Ob_INF	Q8IUX7	Q8IUX7	0.213714	0.213714	1.27137e-06	3.32442e-06	41	Q8IUX7	AEBP1	Adipocyte enhancer-binding protein 1	AEBP1_HUMAN	11	15.967	1.15967	Ob_UNINF	Ob_INF	extracellular region,extracellular space,nucleus,cytoplasm,extracellular exosome,extracellular matrix	RNA polymerase II regulatory region sequence-specific DNA binding,transcriptional repressor activity, RNA polymerase II transcription regulatory region sequence-specific binding,transcription factor activity, sequence-specific DNA binding,transcription corepressor activity,carboxypeptidase activity,metallocarboxypeptidase activity,serine-type carboxypeptidase activity,calmodulin binding,zinc ion …	negative regulation of transcription from RNA polymerase II promoter,skeletal system development,transcription, DNA-templated,peptide metabolic process,muscle organ development,protein processing
Ob_UNINF / Ob_INF	Q9Y262	Q9Y262	0.219424	0.219424	0.00223812	0.00224668	11	Q9Y262	EIF3L	Eukaryotic translation initiation factor 3 subunit L	EIF3L_HUMAN	9	16.4268	1.16427	Ob_UNINF	Ob_INF	fibrillar center,nucleoplasm,cytosol,eukaryotic translation initiation factor 3 complex,membrane	RNA binding,protein binding,translation initiation factor activity	translational initiation,viral translational termination-reinitiation
Ob_UNINF / Ob_INF	Q99536	Q99536	0.221516	0.221516	0.0298619	0.0194629	16	Q99536	VAT1	Synaptic vesicle membrane protein VAT-1 homolog	VAT1_HUMAN	7	16.5958	1.16596	Ob_UNINF	Ob_INF	extracellular region,mitochondrial outer membrane,integral component of membrane,azurophil granule lumen,extracellular exosome	zinc ion binding,oxidoreductase activity	negative regulation of mitochondrial fusion,neutrophil degranulation,oxidation-reduction process
Ob_UNINF / Ob_INF	P13639	P13639	0.223522	0.223522	1.6875e-08	6.77066e-08	124	P13639	EEF2	Elongation factor 2	EF2_HUMAN	33	16.758	1.16758	Ob_UNINF	Ob_INF	extracellular region,nucleus,cytoplasm,cytosol,plasma membrane,membrane,aggresome,intracellular ribonucleoprotein complex,extracellular matrix,secretory granule lumen,polysomal ribosome,membrane raft,extracellular exosome,ficolin-1-rich granule lumen	p53 binding,RNA binding,translation elongation factor activity,GTPase activity,protein binding,GTP binding,5S rRNA binding,protein kinase binding,ribosome binding,cadherin binding,actin filament binding	hematopoietic progenitor cell differentiation,response to ischemia,skeletal muscle contraction,translational elongation,protein methylation,aging,glial cell proliferation,peptidyl-diphthamide biosynthetic process from peptidyl-histidine,response to estradiol,response to endoplasmic reticulum stress,skeletal muscle cell differentiation,response to hydrogen peroxide,neutrophil degranulation,respons…
Ob_UNINF / Ob_INF	Q9Y617	Q9Y617	0.226425	0.226425	0.00481765	0.00433523	20	Q9Y617	PSAT1	Phosphoserine aminotransferase	SERC_HUMAN	5	16.9932	1.16993	Ob_UNINF	Ob_INF	cytoplasm,cytosol,extracellular exosome	O-phospho-L-serine:2-oxoglutarate aminotransferase activity	L-serine biosynthetic process,pyridoxine biosynthetic process
Ob_UNINF / Ob_INF	P30044	P30044	0.226974	0.226974	0.0249394	0.0167625	12	P30044	PRDX5	Peroxiredoxin-5, mitochondrial	PRDX5_HUMAN	4	17.0377	1.17038	Ob_UNINF	Ob_INF	extracellular space,nucleus,cytoplasm,mitochondrion,mitochondrial matrix,peroxisome,peroxisomal matrix,cytosol,cytoplasmic vesicle,intracellular membrane-bounded organelle,perinuclear region of cytoplasm,extracellular exosome	RNA polymerase III regulatory region DNA binding,peroxidase activity,receptor binding,thioredoxin peroxidase activity,cysteine-type endopeptidase inhibitor activity involved in apoptotic process,protein dimerization activity	apoptotic process,inflammatory response,response to oxidative stress,negative regulation of transcription from RNA polymerase III promoter,cellular response to oxidative stress,cellular response to reactive oxygen species,negative regulation of apoptotic process,negative regulation of cysteine-type endopeptidase activity involved in apoptotic process,cell redox homeostasis,oxidation-reduction pro…
Ob_UNINF / Ob_INF	Q15046	Q15046	0.227012	0.227012	0.0723447	0.0401677	7	Q15046	KARS	Lysine--tRNA ligase	SYK_HUMAN	2	17.0408	1.17041	Ob_UNINF	Ob_INF	extracellular space,nucleus,mitochondrion,mitochondrial matrix,cytosol,plasma membrane,aminoacyl-tRNA synthetase multienzyme complex	tRNA binding,ATP adenylyltransferase activity,lysine-tRNA ligase activity,protein binding,ATP binding,amino acid binding,identical protein binding,protein homodimerization activity	activation of MAPK activity,basophil activation involved in immune response,positive regulation of cytokine secretion involved in immune response,tRNA aminoacylation for protein translation,lysyl-tRNA aminoacylation,tRNA processing,negative regulation of cell proliferation,response to X-ray,positive regulation of macrophage chemotaxis,diadenosine tetraphosphate biosynthetic process,viral process,…
Ob_UNINF / Ob_INF	Q06323	Q06323	0.228701	0.228701	0.00101739	0.0011517	13	Q06323	PSME1	Proteasome activator complex subunit 1	PSME1_HUMAN	9	17.178	1.17178	Ob_UNINF	Ob_INF	proteasome complex,nucleoplasm,cytoplasm,cytosol,proteasome activator complex,extracellular exosome	protein binding,endopeptidase activator activity	MAPK cascade,protein polyubiquitination,stimulatory C-type lectin receptor signaling pathway,antigen processing and presentation of exogenous peptide antigen via MHC class I, TAP-dependent,regulation of cellular amino acid metabolic process,positive regulation of endopeptidase activity,negative regulation of G2/M transition of mitotic cell cycle,protein deubiquitination,anaphase-promoting complex…
Ob_UNINF / Ob_INF	Q09666	Q09666	0.231115	0.231115	1.04054e-21	2.31387e-20	150	Q09666	AHNAK	Neuroblast differentiation-associated protein AHNAK	AHNK_HUMAN	68	17.3742	1.17374	Ob_UNINF	Ob_INF	nucleus,cytoplasm,lysosomal membrane,cytosol,plasma membrane,focal adhesion,actin cytoskeleton,membrane,T-tubule,vesicle,sarcolemma,costamere,cell-cell contact zone,extracellular exosome,membrane raft	RNA binding,protein binding,S100 protein binding,cadherin binding,structural molecule activity conferring elasticity	regulation of RNA splicing,protein oligomerization,regulation of voltage-gated calcium channel activity
Ob_UNINF / Ob_INF	P48163	P48163	0.240621	0.240621	0.00566114	0.00495926	21	P48163	ME1	NADP-dependent malic enzyme	MAOX_HUMAN	10	18.1501	1.1815	Ob_UNINF	Ob_INF	mitochondrion,cytosol	malic enzyme activity,malate dehydrogenase (decarboxylating) (NAD+) activity,malate dehydrogenase (decarboxylating) (NADP+) activity,oxaloacetate decarboxylase activity,electron carrier activity,manganese ion binding,ADP binding,NADP binding,NAD binding	carbohydrate metabolic process,pyruvate metabolic process,malate metabolic process,NADP biosynthetic process,response to hormone,response to carbohydrate,regulation of lipid metabolic process,electron transport chain,protein tetramerization,regulation of NADP metabolic process
Ob_UNINF / Ob_INF	P14550	P14550	0.243181	0.243181	0.0169435	0.0122277	14	P14550	AKR1A1	Alcohol dehydrogenase [NADP(+)]	AK1A1_HUMAN	4	18.36	1.1836	Ob_UNINF	Ob_INF	extracellular space,cytosol,apical plasma membrane,extracellular exosome	alditol:NADP+ 1-oxidoreductase activity,aldo-keto reductase (NADP) activity,protein binding,electron carrier activity,L-glucuronate reductase activity	glucose metabolic process,cellular aldehyde metabolic process,glucuronate catabolic process to xylulose 5-phosphate,L-ascorbic acid biosynthetic process,electron transport chain,D-glucuronate catabolic process,aldehyde catabolic process,glutathione derivative biosynthetic process
Ob_UNINF / Ob_INF	Q14697	Q14697	0.243283	0.243283	0.000254474	0.000359553	20	Q14697	GANAB	Neutral alpha-glucosidase AB	GANAB_HUMAN	6	18.3683	1.18368	Ob_UNINF	Ob_INF	endoplasmic reticulum lumen,Golgi apparatus,membrane,glucosidase II complex,extracellular matrix,melanosome,extracellular exosome	RNA binding,carbohydrate binding,glucan 1,3-alpha-glucosidase activity	carbohydrate metabolic process,protein folding
Ob_UNINF / Ob_INF	P14735	P14735	0.244273	0.244273	1.94873e-07	6.11659e-07	27	P14735	IDE	Insulin-degrading enzyme	IDE_HUMAN	34	18.4496	1.1845	Ob_UNINF	Ob_INF	extracellular space,nucleus,cytoplasm,mitochondrion,peroxisome,peroxisomal matrix,cytosol,plasma membrane,cell surface,cytosolic proteasome complex	beta-amyloid binding,virus receptor activity,metalloendopeptidase activity,receptor binding,protein binding,ATP binding,zinc ion binding,ATPase activity,beta-endorphin binding,peptide binding,protein homodimerization activity,insulin binding,Requires Ontology	proteolysis,insulin receptor signaling pathway,determination of adult lifespan,bradykinin catabolic process,ubiquitin homeostasis,positive regulation of protein oligomerization,hormone catabolic process,positive regulation of protein catabolic process,negative regulation of proteolysis,viral entry into host cell,beta-amyloid metabolic process,protein homooligomerization,protein homotetramerizatio…
Ob_UNINF / Ob_INF	P29508	P29508	0.261605	0.261605	0.00453272	0.00411837	83	P29508	SERPINB3	Serpin B3	SPB3_HUMAN	26	19.8812	1.19881	Ob_UNINF	Ob_INF	extracellular region,extracellular space,nucleus,cytoplasm,cytoplasmic vesicle,vesicle,azurophil granule lumen,extracellular exosome	virus receptor activity,protease binding,serine-type endopeptidase inhibitor activity,cysteine-type endopeptidase inhibitor activity	positive regulation of cell proliferation,negative regulation of peptidase activity,positive regulation of epithelial to mesenchymal transition,positive regulation of endopeptidase activity,negative regulation of endopeptidase activity,positive regulation of cell migration,autocrine signaling,paracrine signaling,negative regulation of catalytic activity,neutrophil degranulation,negative regulatio…
Ob_UNINF / Ob_INF	A8K2U0	A8K2U0	0.26234	0.26234	0.00697228	0.00583395	24	A8K2U0	A2ML1	Alpha-2-macroglobulin-like protein 1	A2ML1_HUMAN	23	19.9422	1.19942	Ob_UNINF	Ob_INF	extracellular space,extracellular exosome	serine-type endopeptidase inhibitor activity,peptidase inhibitor activity	negative regulation of endopeptidase activity,regulation of endopeptidase activity
Ob_UNINF / Ob_INF	P52565	P52565	0.263769	0.263769	0.00012486	0.000192725	29	P52565	ARHGDIA	Rho GDP-dissociation inhibitor 1	GDIR1_HUMAN	6	20.0611	1.20061	Ob_UNINF	Ob_INF	cytosol,cytoskeleton,extracellular exosome	Rho GDP-dissociation inhibitor activity,GTPase activator activity,protein binding	movement of cell or subcellular component,negative regulation of cell adhesion,regulation of Rho protein signal transduction,negative regulation of apoptotic process,positive regulation of GTPase activity,negative regulation of axonogenesis,positive regulation of axonogenesis,regulation of small GTPase mediated signal transduction,semaphorin-plexin signaling pathway,regulation of actin cytoskelet…
Ob_UNINF / Ob_INF	P63279	P63279	0.269706	0.269706	0.0833412	0.044905	7	P63279	UBE2I	SUMO-conjugating enzyme UBC9	UBC9_HUMAN	3	20.5562	1.20556	Ob_UNINF	Ob_INF	synaptonemal complex,nucleus,nuclear envelope,nucleoplasm,cytoplasm,cytosol,PML body,transferase complex,sumoylated E2 ligase complex	RNA binding,protein binding,ATP binding,transcription factor binding,SUMO transferase activity,enzyme binding,HLH domain binding,small protein activating enzyme binding,SUMO conjugating enzyme activity,RING-like zinc finger domain binding,ubiquitin protein ligase binding,ubiquitin protein ligase activity	negative regulation of transcription from RNA polymerase II promoter,cellular protein modification process,ubiquitin-dependent protein catabolic process,cell cycle,chromosome segregation,viral process,protein sumoylation,positive regulation of I-kappaB kinase/NF-kappaB signaling,negative regulation of transcription, DNA-templated,cell division,global genome nucleotide-excision repair,positive reg…
Ob_UNINF / Ob_INF	P51858	P51858	0.269933	0.269933	0.00962465	0.00765305	7	P51858	HDGF	Hepatoma-derived growth factor	HDGF_HUMAN	5	20.5752	1.20575	Ob_UNINF	Ob_INF	extracellular region,extracellular space,nucleoplasm,cytoplasm,transcriptional repressor complex,extracellular matrix	nucleotide binding,RNA polymerase II transcription corepressor activity,transcription corepressor binding,DNA binding,RNA binding,growth factor activity,heparin binding	negative regulation of transcription from RNA polymerase II promoter,transcription, DNA-templated,signal transduction,cell proliferation,regulation of receptor activity,IRE1-mediated unfolded protein response
Ob_UNINF / Ob_INF	P55209	P55209	0.282687	0.282687	0.066627	0.0374687	10	P55209	NAP1L1	Nucleosome assembly protein 1-like 1	NP1L1_HUMAN	4	21.6458	1.21646	Ob_UNINF	Ob_INF	nucleus,membrane,melanosome	RNA binding,protein binding	DNA replication,nucleosome assembly,positive regulation of cell proliferation
Ob_UNINF / Ob_INF	Q13510	Q13510	0.283476	0.283476	0.00120406	0.00132623	15	Q13510	ASAH1	Acid ceramidase	ASAH1_HUMAN	7	21.7124	1.21712	Ob_UNINF	Ob_INF	extracellular region,extracellular space,lysosomal lumen,extracellular exosome,tertiary granule lumen,ficolin-1-rich granule lumen	catalytic activity,ceramidase activity	ceramide metabolic process,glycosphingolipid metabolic process,neutrophil degranulation
Ob_UNINF / Ob_INF	P07237	P07237	0.287903	0.287903	1.63762e-11	1.11324e-10	60	P07237	P4HB	Protein disulfide-isomerase	PDIA1_HUMAN	15	22.0865	1.22086	Ob_UNINF	Ob_INF	extracellular region,endoplasmic reticulum,endoplasmic reticulum lumen,endoplasmic reticulum-Golgi intermediate compartment,focal adhesion,external side of plasma membrane,procollagen-proline 4-dioxygenase complex,extracellular matrix,endoplasmic reticulum chaperone complex,melanosome,extracellular exosome	RNA binding,protein disulfide isomerase activity,integrin binding,protein binding,peptide disulfide oxidoreductase activity,enzyme binding,protein heterodimerization activity,procollagen-proline 4-dioxygenase activity	protein folding,peptidyl-proline hydroxylation to 4-hydroxy-L-proline,chylomicron assembly,very-low-density lipoprotein particle assembly,cellular response to oxidative stress,response to endoplasmic reticulum stress,interleukin-12-mediated signaling pathway,post-translational protein modification,cellular protein metabolic process,cell redox homeostasis,positive regulation of viral entry into ho…
Ob_UNINF / Ob_INF	P49368	P49368	0.292372	0.292372	0.00815091	0.0066397	20	P49368	CCT3	T-complex protein 1 subunit gamma	TCPG_HUMAN	7	22.4652	1.22465	Ob_UNINF	Ob_INF	zona pellucida receptor complex,cytosol,chaperonin-containing T-complex,cytoskeleton,microtubule,plasma membrane,myelin sheath,cell body,extracellular exosome	RNA binding,protein binding,ATP binding,protein binding involved in protein folding,unfolded protein binding	protein folding,'de novo' protein folding,binding of sperm to zona pellucida,positive regulation of telomere maintenance via telomerase,pore complex assembly,protein stabilization,chaperone-mediated protein folding,toxin transport,positive regulation of protein localization to Cajal body,positive regulation of telomerase RNA localization to Cajal body
Ob_UNINF / Ob_INF	P55884	P55884	0.295367	0.295367	0.00767741	0.00633109	6	P55884	EIF3B	Eukaryotic translation initiation factor 3 subunit B	EIF3B_HUMAN	5	22.7197	1.2272	Ob_UNINF	Ob_INF	cytosol,eukaryotic translation initiation factor 3 complex,extracellular exosome,eukaryotic translation initiation factor 3 complex, eIF3m	RNA binding,translation initiation factor activity,protein binding,translation initiation factor binding,protein complex scaffold	translational initiation,regulation of translational initiation,IRES-dependent viral translational initiation,viral translational termination-reinitiation
Ob_UNINF / Ob_INF	O43707	O43707	0.299067	0.299067	2.14722e-10	1.2356e-09	74	O43707	ACTN4	Alpha-actinin-4	ACTN4_HUMAN	29	23.0348	1.23035	Ob_UNINF	Ob_INF	stress fiber,extracellular region,extracellular space,intracellular,nucleus,cytoplasm,cytosol,brush border,cell-cell junction,focal adhesion,nuclear body,Z disc,intracellular ribonucleoprotein complex,cortical cytoskeleton,platelet alpha granule lumen,pseudopodium,neuron projection,protein complex,perinuclear region of cytoplasm,extracellular exosome,actin cytoskeleton	RNA polymerase II regulatory region sequence-specific DNA binding,nucleoside binding,RNA binding,actin binding,integrin binding,calcium ion binding,protein binding,ligand-dependent nuclear receptor transcription coactivator activity,chromatin DNA binding,nuclear hormone receptor binding,protein homodimerization activity,retinoic acid receptor binding,ion channel binding,protein N-terminus binding…	response to hypoxia,platelet degranulation,protein transport,vesicle transport along actin filament,positive regulation of cell migration,positive regulation of sodium:proton antiporter activity,peroxisome proliferator activated receptor signaling pathway,regulation of apoptotic process,retinoic acid receptor signaling pathway,positive regulation of pinocytosis,actin filament bundle assembly,nega…
Ob_UNINF / Ob_INF	P58107	P58107	0.304013	0.304013	0.0150438	0.0110761	14	P58107	EPPK1	Epiplakin	EPIPL_HUMAN	11	23.4573	1.23457	Ob_UNINF	Ob_INF	cytoplasm,cytoskeleton,bicellular tight junction,basolateral plasma membrane,apicolateral plasma membrane,hemidesmosome,cell projection,keratin filament,cell periphery,perinucleolar compartment	RNA binding,cytoskeletal protein binding,intermediate filament binding	negative regulation of keratinocyte proliferation,negative regulation of cell migration,wound healing,intermediate filament organization,negative regulation of epithelial cell proliferation,negative regulation of keratinocyte migration,negative regulation of wound healing,regulation of epithelium regeneration
Ob_UNINF / Ob_INF	P11047	P11047	0.305178	0.305178	0.00465392	0.00421391	16	P11047	LAMC1	Laminin subunit gamma-1	LAMC1_HUMAN	9	23.5571	1.23557	Ob_UNINF	Ob_INF	extracellular region,basement membrane,laminin-1 complex,extracellular space,endoplasmic reticulum lumen,extracellular matrix,laminin-10 complex,laminin-11 complex,extracellular exosome	extracellular matrix structural constituent	protein complex assembly,cell adhesion,endoderm development,cell migration,extracellular matrix disassembly,extracellular matrix organization,hemidesmosome assembly,substrate adhesion-dependent cell spreading,post-translational protein modification,cellular protein metabolic process,positive regulation of epithelial cell proliferation
Ob_UNINF / Ob_INF	O75369	O75369	0.307917	0.307917	0.00287841	0.0028098	92	O75369	FLNB	Filamin-B	FLNB_HUMAN	27	23.7919	1.23792	Ob_UNINF	Ob_INF	stress fiber,cytoplasm,cytosol,plasma membrane,brush border,focal adhesion,cell cortex,actin cytoskeleton,integral component of membrane,Z disc,extracellular matrix,phagocytic vesicle,extracellular exosome	RNA binding,actin binding,protein binding,identical protein binding,cadherin binding	keratinocyte development,epithelial cell morphogenesis,cytoskeletal anchoring at plasma membrane,signal transduction,skeletal muscle tissue development,actin cytoskeleton organization,cellular response to interferon-gamma
Ob_UNINF / Ob_INF	O15143	O15143	0.309542	0.309542	0.0117239	0.00904812	20	O15143	ARPC1B	Actin-related protein 2/3 complex subunit 1B	ARC1B_HUMAN	6	23.9314	1.23931	Ob_UNINF	Ob_INF	cytosol,Arp2/3 protein complex,focal adhesion,actin cytoskeleton,tubulobulbar complex,extracellular exosome	structural constituent of cytoskeleton,protein binding,actin filament binding	movement of cell or subcellular component,response to estradiol,Arp2/3 complex-mediated actin nucleation,Fc-gamma receptor signaling pathway involved in phagocytosis,response to estrogen,ephrin receptor signaling pathway
Ob_UNINF / Ob_INF	P22626	P22626	0.309568	0.309568	5.71555e-06	1.29067e-05	41	P22626	HNRNPA2B1	Heterogeneous nuclear ribonucleoproteins A2/B1	ROA2_HUMAN	13	23.9337	1.23934	Ob_UNINF	Ob_INF	chromosome, telomeric region,nucleus,nucleoplasm,spliceosomal complex,cytoplasm,Cajal body,membrane,nuclear matrix,intracellular ribonucleoprotein complex,extracellular exosome,catalytic step 2 spliceosome	RNA binding,mRNA 3'-UTR binding,protein binding,miRNA binding,single-stranded telomeric DNA binding,pre-mRNA intronic binding,G-rich strand telomeric DNA binding,N6-methyladenosine-containing RNA binding	negative regulation of transcription from RNA polymerase II promoter,mRNA splicing, via spliceosome,mRNA processing,mRNA export from nucleus,RNA metabolic process,primary miRNA processing,interleukin-12-mediated signaling pathway,G-quadruplex DNA unwinding,negative regulation of mRNA splicing, via spliceosome,RNA transport,positive regulation of telomere maintenance via telomere lengthening,Requi…
Ob_UNINF / Ob_INF	O14950;P19105	O14950;P19105	0.314503	0.314503	8.20043e-06	1.758e-05	24	O14950;P19105	MYL12B;MYL12A	Myosin regulatory light chain 12B;Myosin regulatory light chain 12A	ML12B_HUMAN;ML12A_HUMAN	6	24.3583	1.24358	Ob_UNINF	Ob_INF	stress fiber,cytosol,brush border,myosin II complex,Z disc,apical part of cell,extracellular exosome,cell cortex region;cytosol,myosin complex,extracellular exosome	calcium ion binding,protein binding,myosin heavy chain binding;calcium ion binding,protein binding	muscle contraction,regulation of cell shape;muscle contraction,ephrin receptor signaling pathway,platelet aggregation
Ob_UNINF / Ob_INF	Q96TA1	Q96TA1	0.325536	0.325536	0.0373603	0.0234193	4	Q96TA1	FAM129B	Niban-like protein 1	NIBL1_HUMAN	2	25.313	1.25313	Ob_UNINF	Ob_INF	nucleus,nucleoplasm,cytoplasm,cytosol,plasma membrane,adherens junction,extracellular exosome	transcription coactivator activity,cadherin binding	axon guidance,negative regulation of cell proliferation,negative regulation of angiogenesis,cell differentiation,negative regulation of vascular endothelial growth factor receptor signaling pathway,gonadotropin secretion,RNA folding,positive regulation of embryonic development,negative regulation of apoptotic process,hypomethylation of CpG island,negative regulation of Notch signaling pathway,neg…
Ob_UNINF / Ob_INF	P60900	P60900	0.332856	0.332856	0.000653447	0.000806512	25	P60900	PSMA6	Proteasome subunit alpha type-6	PSA6_HUMAN	7	25.9504	1.2595	Ob_UNINF	Ob_INF	proteasome complex,cytoplasmic mRNA processing body,nucleus,nucleoplasm,cytosol,proteasome core complex,polysome,nuclear matrix,proteasome core complex, alpha-subunit complex,myofibril,sarcomere,extracellular exosome	RNA binding,endopeptidase activity,threonine-type endopeptidase activity,protein binding,purine ribonucleoside triphosphate binding,NF-kappaB binding	MAPK cascade,protein polyubiquitination,stimulatory C-type lectin receptor signaling pathway,antigen processing and presentation of exogenous peptide antigen via MHC class I, TAP-dependent,regulation of cellular amino acid metabolic process,negative regulation of G2/M transition of mitotic cell cycle,protein deubiquitination,anaphase-promoting complex-dependent catabolic process,SCF-dependent pro…
Ob_UNINF / Ob_INF	P84098	P84098	0.334792	0.334792	0.0712891	0.0396992	5	P84098	RPL19	60S ribosomal protein L19	RL19_HUMAN	2	26.1195	1.2612	Ob_UNINF	Ob_INF	cytosol,focal adhesion,membrane,cytosolic large ribosomal subunit	RNA binding,structural constituent of ribosome,protein binding	nuclear-transcribed mRNA catabolic process, nonsense-mediated decay,rRNA processing,translation,translational initiation,SRP-dependent cotranslational protein targeting to membrane,viral transcription
Ob_UNINF / Ob_INF	O75368	O75368	0.336148	0.336148	0.031445	0.0203231	8	O75368	SH3BGRL	SH3 domain-binding glutamic acid-rich-like protein	SH3L1_HUMAN	2	26.2382	1.26238	Ob_UNINF	Ob_INF	extracellular space,nucleus,cytoplasm,extracellular exosome	SH3/SH2 adaptor activity,SH3 domain binding	positive regulation of signal transduction
Ob_UNINF / Ob_INF	P59998	P59998	0.337356	0.337356	0.00282356	0.00276044	13	P59998	ARPC4	Actin-related protein 2/3 complex subunit 4	ARPC4_HUMAN	4	26.3439	1.26344	Ob_UNINF	Ob_INF	cytosol,Arp2/3 protein complex,cell projection,extracellular exosome	structural constituent of cytoskeleton,protein binding,enzyme binding,protein binding, bridging,actin filament binding	actin filament polymerization,Arp2/3 complex-mediated actin nucleation,Fc-gamma receptor signaling pathway involved in phagocytosis,actin nucleation,ephrin receptor signaling pathway,membrane organization
Ob_UNINF / Ob_INF	P43034	P43034	0.339549	0.339549	0.000870631	0.00101897	16	P43034	PAFAH1B1	Platelet-activating factor acetylhydrolase IB subunit alpha	LIS1_HUMAN	6	26.5361	1.26536	Ob_UNINF	Ob_INF	astral microtubule,kinetochore,nuclear envelope,centrosome,cytosol,kinesin complex,microtubule associated complex,cell cortex,motile cilium,nuclear membrane,stereocilium,neuronal cell body,perinuclear region of cytoplasm,extracellular exosome,Requires Ontology,axon cytoplasm,cell leading edge	phospholipase A2 activity,protein binding,microtubule binding,heparin binding,dynactin binding,protein homodimerization activity,phospholipase binding,dynein intermediate chain binding,phosphoprotein binding,dynein complex binding	G2/M transition of mitotic cell cycle,establishment of mitotic spindle orientation,microtubule cytoskeleton organization,ameboidal-type cell migration,acrosome assembly,neuron migration,positive regulation of cytokine-mediated signaling pathway,microtubule-based process,sister chromatid cohesion,nuclear migration,chemical synaptic transmission,germ cell development,neuroblast proliferation,learni…
Ob_UNINF / Ob_INF	P55786	P55786	0.343034	0.343034	7.72276e-10	3.97343e-09	41	P55786	NPEPPS	Puromycin-sensitive aminopeptidase	PSA_HUMAN	17	26.8421	1.26842	Ob_UNINF	Ob_INF	nucleus,cytoplasm,cytosol,extracellular exosome	aminopeptidase activity,zinc ion binding,peptide binding,metalloaminopeptidase activity	protein polyubiquitination,proteolysis,peptide catabolic process,cellular response to hypoxia,positive regulation of protein targeting to mitochondrion
Ob_UNINF / Ob_INF	P68371	P68371	0.345141	0.345141	0.00269935	0.00265483	33	P68371	TUBB4B	Tubulin beta-4B chain	TBB4B_HUMAN	13	27.0275	1.27027	Ob_UNINF	Ob_INF	extracellular region,nucleus,cytosol,cytoskeleton,microtubule,extracellular matrix,azurophil granule lumen,myelin sheath,extracellular exosome,extracellular vesicle	double-stranded RNA binding,GTPase activity,structural constituent of cytoskeleton,GTP binding,MHC class I protein binding,unfolded protein binding	G2/M transition of mitotic cell cycle,movement of cell or subcellular component,cytoskeleton organization,microtubule-based process,regulation of G2/M transition of mitotic cell cycle,natural killer cell mediated cytotoxicity,neutrophil degranulation,ciliary basal body docking
Ob_UNINF / Ob_INF	O95777	O95777	0.355328	0.355328	0.0603123	0.034706	3	O95777	LSM8	U6 snRNA-associated Sm-like protein LSm8	LSM8_HUMAN	3	27.9277	1.27928	Ob_UNINF	Ob_INF	nucleoplasm,U6 snRNP,U4/U6 x U5 tri-snRNP complex,precatalytic spliceosome	RNA binding,protein binding,U6 snRNA binding	mRNA splicing, via spliceosome
Ob_UNINF / Ob_INF	Q04917	Q04917	0.355345	0.355345	0.0204531	0.014266	17	Q04917	YWHAH	14-3-3 protein eta	1433F_HUMAN	5	27.9291	1.27929	Ob_UNINF	Ob_INF	cytoplasm,mitochondrion,cytosol,plasma membrane,intercalated disc,cytoplasmic vesicle membrane,extracellular exosome	actin binding,insulin-like growth factor receptor binding,protein binding,sodium channel regulator activity,enzyme binding,protein domain specific binding,glucocorticoid receptor binding,identical protein binding,ion channel binding,protein heterodimerization activity	regulation of sodium ion transport,glucocorticoid catabolic process,intracellular protein transport,substantia nigra development,glucocorticoid receptor signaling pathway,regulation of neuron differentiation,positive regulation of transcription, DNA-templated,regulation of synaptic plasticity,negative regulation of dendrite morphogenesis,membrane organization,membrane depolarization during action…
Ob_UNINF / Ob_INF	Q14118	Q14118	0.356777	0.356777	0.0331034	0.0212069	7	Q14118	DAG1	Dystroglycan	DAG1_HUMAN	5	28.0562	1.28056	Ob_UNINF	Ob_INF	extracellular region,basement membrane,extracellular space,nucleoplasm,cytoplasm,endoplasmic reticulum lumen,Golgi lumen,cytosol,cytoskeleton,plasma membrane,cell-cell adherens junction,focal adhesion,external side of plasma membrane,dystrophin-associated glycoprotein complex,dystroglycan complex,integral component of membrane,basolateral plasma membrane,lamellipodium,filopodium,extracellular mat…	virus receptor activity,dystroglycan binding,actin binding,calcium ion binding,protein binding,structural constituent of muscle,tubulin binding,vinculin binding,SH2 domain binding,laminin-1 binding,alpha-actinin binding	positive regulation of cell-matrix adhesion,morphogenesis of an epithelial sheet,protein O-linked glycosylation,membrane protein ectodomain proteolysis,NLS-bearing protein import into nucleus,cytoskeletal anchoring at plasma membrane,aging,regulation of gastrulation,regulation of epithelial to mesenchymal transition,response to denervation involved in regulation of muscle adaptation,calcium-depen…
Ob_UNINF / Ob_INF	O95782	O95782	0.357326	0.357326	0.0896377	0.0476518	6	O95782	AP2A1	AP-2 complex subunit alpha-1	AP2A1_HUMAN	5	28.1049	1.28105	Ob_UNINF	Ob_INF	cytosol,plasma membrane,membrane,basolateral plasma membrane,apical plasma membrane,AP-2 adaptor complex,clathrin coat of trans-Golgi network vesicle,endocytic vesicle membrane,clathrin-coated endocytic vesicle membrane,filopodium tip,endolysosome membrane,clathrin-coated endocytic vesicle	protein binding,protein C-terminus binding,protein transporter activity,protein kinase binding,protein complex binding,low-density lipoprotein particle receptor binding,clathrin adaptor activity	intracellular protein transport,Golgi to endosome transport,endocytosis,microtubule-based movement,positive regulation of neuron projection development,antigen processing and presentation of exogenous peptide antigen via MHC class II,low-density lipoprotein particle receptor catabolic process,low-density lipoprotein particle clearance,ephrin receptor signaling pathway,positive regulation of recep…
Ob_UNINF / Ob_INF	Q00169	Q00169	0.361525	0.361525	0.0453699	0.0275033	12	Q00169	PITPNA	Phosphatidylinositol transfer protein alpha isoform	PIPNA_HUMAN	4	28.4783	1.28478	Ob_UNINF	Ob_INF	cytosol,myelin sheath,extracellular exosome	phosphatidylcholine transporter activity,phosphatidylinositol transporter activity,phosphatidylcholine binding,phosphatidylinositol binding,phosphatidylglycerol binding	lipid metabolic process,axonogenesis,visual perception,phospholipid transport,interleukin-12-mediated signaling pathway
Ob_UNINF / Ob_INF	P61160	P61160	0.365561	0.365561	1.00947e-05	2.10226e-05	19	P61160	ACTR2	Actin-related protein 2	ARP2_HUMAN	8	28.8382	1.28838	Ob_UNINF	Ob_INF	extracellular region,cytoplasm,cytosol,Arp2/3 protein complex,focal adhesion,postsynaptic density,actin cytoskeleton,membrane,lamellipodium,actin cap,azurophil granule lumen,Requires Ontology,extracellular exosome,invadopodium,ficolin-1-rich granule lumen	structural constituent of cytoskeleton,ATP binding,actin filament binding	movement of cell or subcellular component,establishment or maintenance of cell polarity,associative learning,asymmetric cell division,meiotic chromosome movement towards spindle pole,cytosolic transport,meiotic cytokinesis,Arp2/3 complex-mediated actin nucleation,response to immobilization stress,cellular response to trichostatin A,Fc-gamma receptor signaling pathway involved in phagocytosis,neut…
Ob_UNINF / Ob_INF	P06753	P06753	0.369912	0.369912	5.64696e-05	9.5229e-05	25	P06753	TPM3	Tropomyosin alpha-3 chain	TPM3_HUMAN	6	29.2274	1.29227	Ob_UNINF	Ob_INF	stress fiber,cytosol,cytoskeleton,muscle thin filament tropomyosin,actin filament,actin cytoskeleton,extracellular exosome	molecular_function,protein binding,structural constituent of muscle,actin filament binding	movement of cell or subcellular component,muscle contraction,actin filament organization,muscle filament sliding
Ob_UNINF / Ob_INF	Q04760	Q04760	0.373349	0.373349	0.0622331	0.0356083	8	Q04760	GLO1	Lactoylglutathione lyase	LGUL_HUMAN	2	29.5357	1.29536	Ob_UNINF	Ob_INF	nucleus,cytoplasm,cytosol,plasma membrane,extracellular exosome	lactoylglutathione lyase activity,zinc ion binding	carbohydrate metabolic process,pyruvate metabolic process,regulation of transcription from RNA polymerase II promoter,glutathione metabolic process,methylglyoxal metabolic process,osteoclast differentiation,negative regulation of apoptotic process
Ob_UNINF / Ob_INF	P35241	P35241	0.373799	0.373799	0.05092	0.0302021	46	P35241	RDX	Radixin	RADI_HUMAN	14	29.5761	1.29576	Ob_UNINF	Ob_INF	ruffle,extracellular space,plasma membrane,microvillus,cell-cell adherens junction,focal adhesion,apical plasma membrane,lamellipodium,filopodium,T-tubule,midbody,cortical actin cytoskeleton,cleavage furrow,stereocilium,myelin sheath,cell tip,extracellular exosome,cell periphery	RNA binding,actin binding,protein binding,protein domain specific binding,protein homodimerization activity,cadherin binding,protein kinase A binding,ATPase binding	regulation of cell shape,regulation of cell size,positive regulation of gene expression,protein kinase A signaling,microvillus assembly,positive regulation of cell migration,regulation of actin filament bundle assembly,regulation of Rap protein signal transduction,negative regulation of homotypic cell-cell adhesion,negative regulation of GTPase activity,cellular response to platelet-derived growt…
Ob_UNINF / Ob_INF	P08758	P08758	0.387512	0.387512	0.00307078	0.00296895	14	P08758	ANXA5	Annexin A5	ANXA5_HUMAN	5	30.8136	1.30814	Ob_UNINF	Ob_INF	extracellular region,intracellular,cytoplasm,cytosol,focal adhesion,external side of plasma membrane,membrane,extracellular exosome,endothelial microparticle	phospholipase inhibitor activity,calcium ion binding,protein binding,phospholipid binding,calcium-dependent phospholipid binding	platelet degranulation,signal transduction,blood coagulation,response to organic substance,negative regulation of apoptotic process,negative regulation of catalytic activity,negative regulation of coagulation
Ob_UNINF / Ob_INF	P02751	P02751	0.387575	0.387575	4.25949e-34	2.23538e-32	228	P02751	FN1	Fibronectin	FINC_HUMAN	46	30.8193	1.30819	Ob_UNINF	Ob_INF	extracellular region,fibrinogen complex,proteinaceous extracellular matrix,basal lamina,extracellular space,endoplasmic reticulum lumen,endoplasmic reticulum-Golgi intermediate compartment,apical plasma membrane,extracellular matrix,platelet alpha granule lumen,extracellular exosome,blood microparticle	protease binding,receptor binding,integrin binding,protein binding,collagen binding,protein C-terminus binding,heparin binding,peptidase activator activity,enzyme binding,identical protein binding,chaperone binding,disordered domain specific binding	angiogenesis,regulation of protein phosphorylation,platelet degranulation,acute-phase response,cell-substrate junction assembly,cell adhesion,calcium-independent cell-matrix adhesion,positive regulation of cell proliferation,regulation of cell shape,response to wounding,positive regulation of gene expression,positive regulation of peptidase activity,peptide cross-linking,extracellular matrix disa…
Ob_UNINF / Ob_INF	P05388	P05388	0.392275	0.392275	0.019119	0.0135006	16	P05388	RPLP0	60S acidic ribosomal protein P0	RLA0_HUMAN	7	31.2462	1.31246	Ob_UNINF	Ob_INF	nucleus,cytoplasm,endoplasmic reticulum,cytosol,focal adhesion,membrane,cytosolic large ribosomal subunit,intracellular ribonucleoprotein complex,cytoplasmic ribonucleoprotein granule,extracellular exosome	RNA binding,structural constituent of ribosome,protein binding	nuclear-transcribed mRNA catabolic process, nonsense-mediated decay,rRNA processing,translation,translational initiation,SRP-dependent cotranslational protein targeting to membrane,viral transcription,interleukin-12-mediated signaling pathway
Ob_UNINF / Ob_INF	P07355	P07355	0.393497	0.393497	0.000989688	0.00112617	99	P07355	ANXA2	Annexin A2	ANXA2_HUMAN	24	31.3574	1.31357	Ob_UNINF	Ob_INF	ruffle,extracellular region,basement membrane,extracellular space,nucleus,cytoplasm,lysosomal membrane,endosome,early endosome,lipid particle,cytosol,plasma membrane,cell-cell adherens junction,cell cortex,cell surface,membrane,basolateral plasma membrane,extrinsic component of plasma membrane,midbody,extracellular matrix,late endosome membrane,vesicle,azurophil granule lumen,myelin sheath adaxon…	protease binding,RNA binding,calcium ion binding,protein binding,calcium-dependent phospholipid binding,phosphatidylinositol-4,5-bisphosphate binding,cytoskeletal protein binding,Rab GTPase binding,phospholipase A2 inhibitor activity,identical protein binding,S100 protein binding,bone sialoprotein binding,calcium-dependent protein binding,cadherin binding involved in cell-cell adhesion,molecular …	angiogenesis,membrane raft assembly,positive regulation of receptor recycling,positive regulation of protein phosphorylation,membrane budding,body fluid secretion,collagen fibril organization,positive regulation of vesicle fusion,negative regulation of low-density lipoprotein particle receptor catabolic process,interleukin-12-mediated signaling pathway,osteoclast development,fibrinolysis,negative…
Ob_UNINF / Ob_INF	O75874	O75874	0.395243	0.395243	1.21461e-05	2.45541e-05	22	O75874	IDH1	Isocitrate dehydrogenase [NADP] cytoplasmic	IDHC_HUMAN	14	31.5164	1.31516	Ob_UNINF	Ob_INF	extracellular region,cytoplasm,mitochondrion,peroxisome,peroxisomal matrix,cytosol,secretory granule lumen,extracellular exosome,tertiary granule lumen,ficolin-1-rich granule lumen	magnesium ion binding,isocitrate dehydrogenase (NADP+) activity,receptor binding,identical protein binding,protein homodimerization activity,cadherin binding,NADP binding,NAD binding,(R)-2-hydroxyglutarate dehydrogenase activity	glyoxylate cycle,tricarboxylic acid cycle,isocitrate metabolic process,2-oxoglutarate metabolic process,NADPH regeneration,glutathione metabolic process,response to oxidative stress,female gonad development,neutrophil degranulation,response to steroid hormone,regulation of phospholipid catabolic process,regulation of phospholipid biosynthetic process
Ob_UNINF / Ob_INF	P07339	P07339	0.396215	0.396215	0.0137385	0.0102832	38	P07339	CTSD	Cathepsin D	CATD_HUMAN	14	31.6051	1.31605	Ob_UNINF	Ob_INF	extracellular region,extracellular space,lysosome,specific granule lumen,melanosome,lysosomal lumen,membrane raft,extracellular exosome,tertiary granule lumen,ficolin-1-rich granule lumen,extracellular matrix	aspartic-type endopeptidase activity,cysteine-type endopeptidase activity,serine-type endopeptidase activity,protein binding	proteolysis,autophagy,antigen processing and presentation of exogenous peptide antigen via MHC class II,protein catabolic process,collagen catabolic process,neutrophil degranulation
Ob_UNINF / Ob_INF	O14980	O14980	0.399268	0.399268	0.00920276	0.00738021	13	O14980	XPO1	Exportin-1	XPO1_HUMAN	10	31.8838	1.31884	Ob_UNINF	Ob_INF	kinetochore,nucleus,nuclear envelope,annulate lamellae,nucleoplasm,nucleolus,cytoplasm,cytosol,Cajal body,membrane,intracellular ribonucleoprotein complex,nuclear membrane,intracellular membrane-bounded organelle,protein complex,host cell	RNA binding,nuclear export signal receptor activity,transporter activity,nucleocytoplasmic transporter activity,protein binding,Ran GTPase binding,protein transporter activity,protein domain specific binding	ribosomal subunit export from nucleus,ribosomal large subunit export from nucleus,ribosomal small subunit export from nucleus,negative regulation of transcription from RNA polymerase II promoter,protein export from nucleus,nucleocytoplasmic transport,sister chromatid cohesion,regulation of centrosome duplication,viral process,protein localization to nucleus,regulation of protein catabolic process…
Ob_UNINF / Ob_INF	P63244	P63244	0.404588	0.404588	8.18426e-05	0.000131913	35	P63244	GNB2L1	Guanine nucleotide-binding protein subunit beta-2-like 1	GBLP_HUMAN	11	32.3711	1.32371	Ob_UNINF	Ob_INF	phagocytic cup,nucleus,nucleoplasm,cytoplasm,mitochondrion,cytosol,small ribosomal subunit,dendrite,midbody,neuronal cell body,perikaryon,perinuclear region of cytoplasm,extracellular exosome,IRE1-RACK1-PP2A complex	RNA binding,protein kinase C binding,receptor binding,protein binding,ion channel inhibitor activity,cysteine-type endopeptidase activator activity involved in apoptotic process,enzyme binding,protein phosphatase binding,protein tyrosine kinase inhibitor activity,cyclin binding,receptor tyrosine kinase binding,protein complex scaffold,signaling adaptor activity,SH2 domain binding,protein homodime…	positive regulation of protein phosphorylation,apoptotic process,activation of cysteine-type endopeptidase activity involved in apoptotic process,cell cycle,gastrulation,negative regulation of gene expression,regulation of tumor necrosis factor-mediated signaling pathway,viral process,protein ubiquitination,negative regulation of translation,negative regulation of Wnt signaling pathway,negative r…
Ob_UNINF / Ob_INF	P62314	P62314	0.41602	0.41602	0.0486682	0.0291073	3	P62314	SNRPD1	Small nuclear ribonucleoprotein Sm D1	SMD1_HUMAN	2	33.4241	1.33424	Ob_UNINF	Ob_INF	commitment complex,nucleus,nucleoplasm,U5 snRNP,U1 snRNP,U2 snRNP,U4 snRNP,U12-type spliceosomal complex,cytosol,small nuclear ribonucleoprotein complex,methylosome,pICln-Sm protein complex,SMN-Sm protein complex,prespliceosome,precatalytic spliceosome,catalytic step 2 spliceosome,spliceosomal tri-snRNP complex	RNA binding,protein binding,U1 snRNP binding	spliceosomal complex assembly,spliceosomal snRNP assembly,mRNA splicing, via spliceosome,RNA splicing,nuclear import
Ob_UNINF / Ob_INF	P63241	P63241	0.417904	0.417904	0.0357215	0.0225212	21	P63241	EIF5A	Eukaryotic translation initiation factor 5A-1	IF5A1_HUMAN	5	33.5985	1.33598	Ob_UNINF	Ob_INF	nucleus,annulate lamellae,nuclear pore,cytoplasm,endoplasmic reticulum membrane,cytosol,membrane,extracellular exosome	RNA binding,translation elongation factor activity,protein binding,U6 snRNA binding,ribosome binding,protein N-terminus binding	mRNA export from nucleus,translational frameshifting,protein export from nucleus,nucleocytoplasmic transport,apoptotic process,positive regulation of cell proliferation,peptidyl-lysine modification to peptidyl-hypusine,positive regulation of translational elongation,positive regulation of translational termination
Ob_UNINF / Ob_INF	P14678;P63162	P14678;P63162	0.418963	0.418963	0.00251804	0.00250088	8	P14678;P63162	SNRPB;SNRPN	Small nuclear ribonucleoprotein-associated proteins B and B';Small nuclear ribonucleoprotein-associated protein N	RSMB_HUMAN;RSMN_HUMAN	2	33.6966	1.33697	Ob_UNINF	Ob_INF	nucleoplasm,spliceosomal complex,U5 snRNP,U7 snRNP,U1 snRNP,U2 snRNP,U4 snRNP,U12-type spliceosomal complex,cytosol,small nuclear ribonucleoprotein complex,methylosome,SMN-Sm protein complex,U4/U6 x U5 tri-snRNP complex,extracellular exosome,U2-type prespliceosome,catalytic step 2 spliceosome,histone pre-mRNA 3'end processing complex,telomerase holoenzyme complex;nucleoplasm,spliceosomal complex,…	RNA binding,protein binding,U2 snRNA binding,telomerase RNA binding,histone pre-mRNA DCP binding;RNA binding,protein binding	spliceosomal snRNP assembly,mRNA splicing, via spliceosome,termination of RNA polymerase II transcription,protein methylation,histone mRNA metabolic process,RNA splicing,nuclear import;mRNA splicing, via spliceosome,RNA splicing,response to hormone
Ob_UNINF / Ob_INF	P68104;Q5VTE0	P68104;Q5VTE0	0.419526	0.419526	0.00133997	0.00144339	25	P68104;Q5VTE0	EEF1A1;EEF1A1P5	Elongation factor 1-alpha 1;Putative elongation factor 1-alpha-like 3	EF1A1_HUMAN;EF1A3_HUMAN	6	33.7488	1.33749	Ob_UNINF	Ob_INF	extracellular region,extracellular space,nucleus,nucleolus,cytoplasm,cytosol,eukaryotic translation elongation factor 1 complex,plasma membrane,membrane,cortical actin cytoskeleton,ruffle membrane,secretory granule lumen,myelin sheath,extracellular exosome,cytoplasmic side of lysosomal membrane,ficolin-1-rich granule lumen;extracellular space,nucleus,cytoplasm,extracellular exosome	tRNA binding,RNA binding,translation elongation factor activity,GTPase activity,protein binding,calmodulin binding,GTP binding,protein kinase binding;molecular_function,translation elongation factor activity,GTPase activity,GTP binding	transcription, DNA-templated,regulation of transcription, DNA-templated,translational elongation,protein methylation,neutrophil degranulation,cellular response to epidermal growth factor stimulus,regulation of chaperone-mediated autophagy;translational elongation,biological_process
Ob_UNINF / Ob_INF	P08238	P08238	0.420698	0.420698	6.47604e-12	4.49554e-11	104	P08238	HSP90AB1	Heat shock protein HSP 90-beta	HS90B_HUMAN	33	33.8575	1.33858	Ob_UNINF	Ob_INF	extracellular region,nucleus,nucleoplasm,cytoplasm,mitochondrion,lysosomal membrane,cytosol,cell surface,membrane,inclusion body,basolateral plasma membrane,apical plasma membrane,brush border membrane,aryl hydrocarbon receptor complex,secretory granule lumen,melanosome,protein complex,extracellular exosome,ficolin-1-rich granule lumen,sperm head plasma membrane,ooplasm,COP9 signalosome	UTP binding,CTP binding,RNA binding,double-stranded RNA binding,protein binding,ATP binding,GTP binding,sulfonylurea receptor binding,protein kinase regulator activity,kinase binding,protein kinase binding,MHC class II protein complex binding,nitric-oxide synthase regulator activity,TPR domain binding,heat shock protein binding,dATP binding,peptide binding,identical protein binding,protein homodi…	placenta development,protein folding,xenobiotic metabolic process,response to unfolded protein,telomere maintenance via telomerase,response to salt stress,virion attachment to host cell,positive regulation of transforming growth factor beta receptor signaling pathway,regulation of protein ubiquitination,positive regulation of protein binding,negative regulation of proteasomal ubiquitin-dependent …
Ob_UNINF / Ob_INF	P30153	P30153	0.430995	0.430995	4.86343e-06	1.12338e-05	26	P30153	PPP2R1A	Serine/threonine-protein phosphatase 2A 65 kDa regulatory subunit A alpha isoform	2AAA_HUMAN	8	34.8163	1.34816	Ob_UNINF	Ob_INF	protein phosphatase type 2A complex,chromosome, centromeric region,nucleus,mitochondrion,cytosol,microtubule cytoskeleton,membrane,lateral plasma membrane,dendrite,extracellular exosome	protein serine/threonine phosphatase activity,protein binding,protein phosphatase regulator activity,protein heterodimerization activity,protein antigen binding	G2/M transition of mitotic cell cycle,nuclear-transcribed mRNA catabolic process, nonsense-mediated decay,inactivation of MAPK activity,regulation of DNA replication,regulation of transcription, DNA-templated,protein complex assembly,protein dephosphorylation,ceramide metabolic process,apoptotic process,chromosome segregation,mitotic nuclear envelope reassembly,female meiotic division,RNA splicin…
Ob_UNINF / Ob_INF	P11142	P11142	0.437039	0.437039	4.10306e-23	9.96893e-22	120	P11142	HSPA8	Heat shock cognate 71 kDa protein	HSP7C_HUMAN	26	35.3823	1.35382	Ob_UNINF	Ob_INF	Prp19 complex,extracellular region,extracellular space,intracellular,nucleus,nucleoplasm,spliceosomal complex,nucleolus,lysosomal membrane,late endosome,cytosol,plasma membrane,focal adhesion,membrane,intracellular ribonucleoprotein complex,extracellular matrix,secretory granule lumen,melanosome,lysosomal lumen,myelin sheath,clathrin-sculpted gamma-aminobutyric acid transport vesicle membrane,ext…	G-protein coupled receptor binding,phosphatidylserine binding,RNA binding,protein binding,ATP binding,ATPase activity,enzyme binding,MHC class II protein complex binding,heat shock protein binding,ubiquitin protein ligase binding,ATPase activity, coupled,cadherin binding,unfolded protein binding,C3HC4-type RING finger domain binding	mRNA splicing, via spliceosome,transcription, DNA-templated,protein folding,protein methylation,response to unfolded protein,neurotransmitter secretion,cellular response to starvation,viral process,regulation of protein stability,protein refolding,regulation of protein complex assembly,neutrophil degranulation,regulation of mRNA stability,positive regulation by host of viral genome replication,ne…
Ob_UNINF / Ob_INF	Q86VP6	Q86VP6	0.439135	0.439135	3.95085e-06	9.30612e-06	19	Q86VP6	CAND1	Cullin-associated NEDD8-dissociated protein 1	CAND1_HUMAN	9	35.5791	1.35579	Ob_UNINF	Ob_INF	ubiquitin ligase complex,extracellular region,nucleus,nucleoplasm,cytoplasm,Golgi apparatus,cytosol,membrane,cullin-RING ubiquitin ligase complex,secretory granule lumen,extracellular exosome,ficolin-1-rich granule lumen	protein binding,TBP-class protein binding	cellular iron ion homeostasis,SCF complex assembly,protein ubiquitination,cell differentiation,negative regulation of catalytic activity,neutrophil degranulation,post-translational protein modification,positive regulation of RNA polymerase II transcriptional preinitiation complex assembly
Ob_UNINF / Ob_INF	P00505	P00505	0.444302	0.444302	0.0541078	0.0318481	6	P00505	GOT2	Aspartate aminotransferase, mitochondrial	AATM_HUMAN	2	36.0656	1.36066	Ob_UNINF	Ob_INF	mitochondrion,mitochondrial inner membrane,mitochondrial matrix,plasma membrane,cell surface,perikaryon,myelin sheath,protein complex,extracellular exosome	RNA binding,L-aspartate:2-oxoglutarate aminotransferase activity,phospholipid binding,kynurenine-oxoglutarate transaminase activity,amino acid binding,enzyme binding,pyridoxal phosphate binding,protein homodimerization activity,4-hydroxyglutamate transaminase activity,L-phenylalanine:2-oxoglutarate aminotransferase activity	gluconeogenesis,2-oxoglutarate metabolic process,oxaloacetate metabolic process,aspartate metabolic process,aspartate biosynthetic process,aspartate catabolic process,glutamate metabolic process,cellular amino acid biosynthetic process,fatty acid transport,4-hydroxyproline catabolic process,glutamate catabolic process to aspartate,glutamate catabolic process to 2-oxoglutarate,response to ethanol,…
Ob_UNINF / Ob_INF	Q14103	Q14103	0.4454	0.4454	0.0292856	0.0191348	8	Q14103	HNRNPD	Heterogeneous nuclear ribonucleoprotein D0	HNRPD_HUMAN	3	36.1692	1.36169	Ob_UNINF	Ob_INF	nucleus,nucleoplasm,cytosol,intracellular ribonucleoprotein complex,extracellular exosome	AT DNA binding,chromatin binding,RNA binding,protein binding,transcription factor binding,mRNA 3'-UTR AU-rich region binding,telomeric DNA binding,histone deacetylase binding	mRNA splicing, via spliceosome,liver development,transcription, DNA-templated,regulation of transcription, DNA-templated,RNA processing,RNA catabolic process,RNA metabolic process,cerebellum development,regulation of telomere maintenance,regulation of circadian rhythm,regulation of mRNA stability,positive regulation of translation,positive regulation of transcription, DNA-templated,mRNA stabiliza…
Ob_UNINF / Ob_INF	Q96CW1	Q96CW1	0.448297	0.448297	0.0149965	0.0110536	6	Q96CW1	AP2M1	AP-2 complex subunit mu	AP2M1_HUMAN	6	36.4429	1.36443	Ob_UNINF	Ob_INF	lysosomal membrane,cytosol,plasma membrane,AP-2 adaptor complex,endocytic vesicle membrane,clathrin-coated endocytic vesicle membrane,endolysosome membrane,clathrin-coated endocytic vesicle,extracellular exosome	signal sequence binding,transporter activity,protein binding,lipid binding,ion channel binding,low-density lipoprotein particle receptor binding,clathrin adaptor activity	intracellular protein transport,microtubule-based movement,vesicle organization,antigen processing and presentation of exogenous peptide antigen via MHC class II,receptor internalization,low-density lipoprotein particle receptor catabolic process,low-density lipoprotein particle clearance,ephrin receptor signaling pathway,regulation of defense response to virus by virus,Wnt signaling pathway, pla…
Ob_UNINF / Ob_INF	P09525	P09525	0.448745	0.448745	0.0338945	0.0216502	4	P09525	ANXA4	Annexin A4	ANXA4_HUMAN	6	36.4852	1.36485	Ob_UNINF	Ob_INF	nucleus,cytoplasm,plasma membrane,cell surface,vesicle membrane,nuclear membrane,perinuclear region of cytoplasm,extracellular exosome	phospholipase inhibitor activity,calcium ion binding,protein binding,calcium-dependent phospholipid binding,identical protein binding,calcium-dependent protein binding,NF-kappaB binding	regulation of transcription from RNA polymerase II promoter,signal transduction,Notch signaling pathway,epithelial cell differentiation,negative regulation of NF-kappaB transcription factor activity,negative regulation of apoptotic process,negative regulation of catalytic activity,negative regulation of interleukin-8 secretion
Ob_UNINF / Ob_INF	P62316	P62316	0.454881	0.454881	0.00508131	0.00453824	7	P62316	SNRPD2	Small nuclear ribonucleoprotein Sm D2	SMD2_HUMAN	2	37.067	1.37067	Ob_UNINF	Ob_INF	nucleoplasm,spliceosomal complex,U5 snRNP,U1 snRNP,U2 snRNP,U4 snRNP,U12-type spliceosomal complex,cytosol,small nuclear ribonucleoprotein complex,methylosome,pICln-Sm protein complex,SMN-Sm protein complex,U4/U6 x U5 tri-snRNP complex,extracellular exosome,precatalytic spliceosome,catalytic step 2 spliceosome	RNA binding,protein binding	spliceosomal complex assembly,spliceosomal snRNP assembly,mRNA splicing, via spliceosome,RNA splicing,nuclear import
Ob_UNINF / Ob_INF	P08865	P08865	0.455609	0.455609	9.31282e-05	0.000147923	22	P08865	RPSA	40S ribosomal protein SA	RSSA_HUMAN	11	37.1361	1.37136	Ob_UNINF	Ob_INF	nucleus,nucleoplasm,cytoplasm,cytosol,plasma membrane,membrane,cytosolic small ribosomal subunit,90S preribosome,extracellular exosome	virus receptor activity,RNA binding,structural constituent of ribosome,laminin receptor activity,protein binding,ribosome binding	ribosomal small subunit assembly,nuclear-transcribed mRNA catabolic process, nonsense-mediated decay,endonucleolytic cleavage in ITS1 to separate SSU-rRNA from 5.8S rRNA and LSU-rRNA from tricistronic rRNA transcript (SSU-rRNA, 5.8S rRNA, LSU-rRNA),endonucleolytic cleavage to generate mature 3'-end of SSU-rRNA from (SSU-rRNA, 5.8S rRNA, LSU-rRNA),rRNA processing,rRNA export from nucleus,translati…
Ob_UNINF / Ob_INF	P07900	P07900	0.457842	0.457842	3.53686e-07	1.04044e-06	43	P07900	HSP90AA1	Heat shock protein HSP 90-alpha	HS90A_HUMAN	14	37.3486	1.37349	Ob_UNINF	Ob_INF	extracellular region,nucleus,nucleoplasm,cytoplasm,cytosol,plasma membrane,membrane,ruffle membrane,secretory granule lumen,melanosome,lysosomal lumen,myelin sheath,protein complex,extracellular exosome,endocytic vesicle lumen,ficolin-1-rich granule lumen	nucleotide binding,RNA binding,protein tyrosine kinase activity,protein binding,ATP binding,ATPase activity,MHC class II protein complex binding,nitric-oxide synthase regulator activity,TPR domain binding,identical protein binding,protein homodimerization activity,histone deacetylase binding,GTPase binding,unfolded protein binding,DNA polymerase binding,scaffold protein binding,disordered domain …	G2/M transition of mitotic cell cycle,mitochondrial transport,receptor-mediated endocytosis,response to unfolded protein,telomere maintenance via telomerase,signal transduction,response to heat,response to cold,regulation of G2/M transition of mitotic cell cycle,peptidyl-tyrosine phosphorylation,regulation of protein ubiquitination,Fc-gamma receptor signaling pathway involved in phagocytosis,ERBB…
Ob_UNINF / Ob_INF	P20073	P20073	0.459909	0.459909	0.0427808	0.0261826	4	P20073	ANXA7	Annexin A7	ANXA7_HUMAN	5	37.5456	1.37546	Ob_UNINF	Ob_INF	nucleus,nuclear envelope,endoplasmic reticulum membrane,cytosol,plasma membrane,membrane,extracellular exosome,chromaffin granule membrane	RNA binding,integrin binding,calcium ion binding,protein binding,calcium-dependent phospholipid binding,calcium-dependent protein binding	cellular calcium ion homeostasis,autophagy,hemostasis,cell proliferation,regulation of cell shape,response to salt stress,cellular water homeostasis,negative regulation of gene expression,response to organic cyclic compound,epithelial cell differentiation,social behavior,response to calcium ion,membrane fusion
Ob_UNINF / Ob_INF	Q15019	Q15019	0.472205	0.472205	0.00209736	0.00211835	12	Q15019	37500	Septin-2	SEPT2_HUMAN	3	38.7228	1.38723	Ob_UNINF	Ob_INF	exocyst,condensed chromosome kinetochore,nucleus,cytoplasm,spindle,axoneme,midbody,septin complex,cleavage furrow,photoreceptor connecting cilium,myelin sheath,synapse,perinuclear region of cytoplasm,ciliary membrane,extracellular exosome,sperm annulus,Requires Ontology,cell cortex	protein binding,GTP binding,enzyme regulator activity,protein complex scaffold,cadherin binding	regulation of L-glutamate transport,cell cycle,smoothened signaling pathway,spermatogenesis,neuron projection development,regulation of protein localization,regulation of catalytic activity,cell division,cilium morphogenesis
Ob_UNINF / Ob_INF	Q01105	Q01105	0.475752	0.475752	1.96277e-07	6.14594e-07	11	Q01105	SET	Protein SET	SET_HUMAN	4	39.0643	1.39064	Ob_UNINF	Ob_INF	nucleus,nucleoplasm,cytoplasm,endoplasmic reticulum,lipid particle,cytosol,protein complex,perinuclear region of cytoplasm	DNA binding,protein phosphatase inhibitor activity,protein binding,protein phosphatase regulator activity,histone binding	DNA replication,nucleosome assembly,nucleosome disassembly,nucleocytoplasmic transport,viral process,negative regulation of phosphoprotein phosphatase activity,negative regulation of histone acetylation,regulation of mRNA stability,negative regulation of neuron apoptotic process,negative regulation of transcription, DNA-templated
Ob_UNINF / Ob_INF	P21333	P21333	0.475952	0.475952	1.93254e-17	2.69734e-16	157	P21333	FLNA	Filamin-A	FLNA_HUMAN	46	39.0836	1.39084	Ob_UNINF	Ob_INF	extracellular region,nucleus,nucleolus,cytoplasm,cytosol,plasma membrane,cell-cell junction,focal adhesion,actin cytoskeleton,membrane,Z disc,cortical cytoskeleton,extracellular matrix,Myb complex,neuronal cell body,dendritic shaft,perinuclear region of cytoplasm,extracellular exosome,apical dendrite,filamentous actin	G-protein coupled receptor binding,RNA binding,signal transducer activity,protein binding,transcription factor binding,potassium channel regulator activity,Rho GTPase binding,Ral GTPase binding,kinase binding,small GTPase binding,mu-type opioid receptor binding,Fc-gamma receptor I complex binding,protein homodimerization activity,ion channel binding,cadherin binding,SMAD binding,Rac GTPase bindin…	platelet degranulation,adenylate cyclase-inhibiting dopamine receptor signaling pathway,negative regulation of transcription from RNA polymerase I promoter,formation of radial glial scaffolds,cerebral cortex development,platelet activation,regulation of cell migration,actin cytoskeleton reorganization,cell junction assembly,protein localization to cell surface,negative regulation of protein catab…
Ob_UNINF / Ob_INF	O60763	O60763	0.491608	0.491608	0.0436939	0.0266522	2	O60763	USO1	General vesicular transport factor p115	USO1_HUMAN	4	40.6011	1.40601	Ob_UNINF	Ob_INF	Golgi membrane,fibrillar center,endoplasmic reticulum,Golgi apparatus,Golgi stack,cytosol,ER to Golgi transport vesicle membrane,membrane,transport vesicle,perinuclear region of cytoplasm	RNA binding,protein binding,protein transporter activity,cadherin binding	intracellular protein transport,ER to Golgi vesicle-mediated transport,Golgi organization,transcytosis,COPII vesicle coating,Golgi vesicle docking,vesicle fusion with Golgi apparatus,membrane fusion
Ob_UNINF / Ob_INF	P13591	P13591	0.498382	0.498382	0.0388001	0.0241145	8	P13591	NCAM1	Neural cell adhesion molecule 1	NCAM1_HUMAN	3	41.2629	1.41263	Ob_UNINF	Ob_INF	Golgi membrane,cytosol,plasma membrane,external side of plasma membrane,cell surface,membrane,integral component of membrane,extracellular matrix,anchored component of membrane,extracellular exosome	virus receptor activity,Ras guanyl-nucleotide exchange factor activity	MAPK cascade,cell adhesion,axon guidance,viral entry into host cell,interferon-gamma-mediated signaling pathway,regulation of molecular function
Ob_UNINF / Ob_INF	P84090	P84090	0.499765	0.499765	0.00137457	0.0014746	8	P84090	ERH	Enhancer of rudimentary homolog	ERH_HUMAN	2	41.3983	1.41398	Ob_UNINF	Ob_INF	midbody,methylosome	RNA binding,protein binding,methyl-CpG binding	nucleobase-containing compound metabolic process,pyrimidine nucleoside metabolic process,pyrimidine nucleotide biosynthetic process,cell cycle,positive regulation of Notch signaling pathway
Ob_UNINF / Ob_INF	P25787	P25787	0.501699	0.501699	6.77081e-05	0.00011174	21	P25787	PSMA2	Proteasome subunit alpha type-2	PSA2_HUMAN	6	41.588	1.41588	Ob_UNINF	Ob_INF	proteasome complex,cytoplasmic mRNA processing body,extracellular region,nucleus,nucleoplasm,cytosol,proteasome core complex,proteasome core complex, alpha-subunit complex,secretory granule lumen,extracellular exosome,ficolin-1-rich granule lumen	threonine-type endopeptidase activity,protein binding	MAPK cascade,protein polyubiquitination,stimulatory C-type lectin receptor signaling pathway,antigen processing and presentation of exogenous peptide antigen via MHC class I, TAP-dependent,regulation of cellular amino acid metabolic process,response to virus,negative regulation of G2/M transition of mitotic cell cycle,protein deubiquitination,anaphase-promoting complex-dependent catabolic process…
Ob_UNINF / Ob_INF	P50395	P50395	0.50262	0.50262	1.89747e-06	4.75093e-06	43	P50395	GDI2	Rab GDP dissociation inhibitor beta	GDIB_HUMAN	17	41.6784	1.41678	Ob_UNINF	Ob_INF	extracellular region,cytoplasm,Golgi apparatus,cytosol,focal adhesion,membrane,vesicle,secretory granule lumen,azurophil granule lumen,myelin sheath,extracellular exosome	RNA binding,Rab GDP-dissociation inhibitor activity,GTPase activator activity,protein binding,small GTPase binding	signal transduction,small GTPase mediated signal transduction,protein transport,neutrophil degranulation,positive regulation of GTPase activity,regulation of small GTPase mediated signal transduction
Ob_UNINF / Ob_INF	P48444	P48444	0.505652	0.505652	0.073435	0.0406184	12	P48444	ARCN1	Coatomer subunit delta	COPD_HUMAN	6	41.9765	1.41976	Ob_UNINF	Ob_INF	Golgi membrane,endoplasmic reticulum membrane,cytosol,membrane,COPI vesicle coat,transport vesicle	RNA binding	intracellular protein transport,ER to Golgi vesicle-mediated transport,retrograde vesicle-mediated transport, Golgi to ER,adult locomotory behavior,cerebellar Purkinje cell layer maturation,pigmentation
Ob_UNINF / Ob_INF	Q9HB71	Q9HB71	0.506366	0.506366	0.0464279	0.0280062	8	Q9HB71	CACYBP	Calcyclin-binding protein	CYBP_HUMAN	3	42.0468	1.42047	Ob_UNINF	Ob_INF	nuclear envelope lumen,nucleoplasm,cytosol,SCF ubiquitin ligase complex,beta-catenin destruction complex,neuron projection,cell body,extracellular exosome	protein binding,protein domain specific binding,ubiquitin protein ligase binding,protein homodimerization activity	aging,positive regulation of DNA replication,cardiac muscle cell differentiation,response to growth hormone,negative regulation of cell death,cellular response to calcium ion,cellular response to leukemia inhibitory factor
Ob_UNINF / Ob_INF	Q13813	Q13813	0.50726	0.50726	4.4676e-12	3.18559e-11	72	Q13813	SPTAN1	Spectrin alpha chain, non-erythrocytic 1	SPTN1_HUMAN	32	42.1348	1.42135	Ob_UNINF	Ob_INF	extracellular region,cytosol,spectrin,microtubule cytoskeleton,membrane,specific granule lumen,intracellular membrane-bounded organelle,extracellular exosome,extracellular vesicle,tertiary granule lumen	actin binding,Ras guanyl-nucleotide exchange factor activity,structural constituent of cytoskeleton,calcium ion binding,protein binding,calmodulin binding,cadherin binding	MAPK cascade,ER to Golgi vesicle-mediated transport,cytoskeleton organization,axon guidance,neutrophil degranulation,actin filament capping,regulation of molecular function
Ob_UNINF / Ob_INF	P12081	P12081	0.507979	0.507979	0.000400246	0.000531501	26	P12081	HARS	Histidine--tRNA ligase, cytoplasmic	SYHC_HUMAN	9	42.2057	1.42206	Ob_UNINF	Ob_INF	cytoplasm,mitochondrion,cytosol	histidine-tRNA ligase activity,ATP binding,identical protein binding	translation,tRNA aminoacylation for protein translation,histidyl-tRNA aminoacylation,mitochondrial translation
Ob_UNINF / Ob_INF	P49591	P49591	0.514831	0.514831	0.0027026	0.00265604	13	P49591	SARS	Serine--tRNA ligase, cytoplasmic	SYSC_HUMAN	6	42.8826	1.42883	Ob_UNINF	Ob_INF	nucleus,cytoplasm,cytosol,extracellular exosome	core promoter sequence-specific DNA binding,RNA binding,serine-tRNA ligase activity,protein binding,ATP binding,protein homodimerization activity,selenocysteine-tRNA ligase activity	negative regulation of transcription from RNA polymerase II promoter,transcription, DNA-templated,translation,tRNA aminoacylation for protein translation,seryl-tRNA aminoacylation,tRNA processing,selenocysteine metabolic process,negative regulation of angiogenesis,selenocysteinyl-tRNA(Sec) biosynthetic process,negative regulation of vascular endothelial growth factor production
Ob_UNINF / Ob_INF	Q14152	Q14152	0.526742	0.526742	0.0318388	0.020542	11	Q14152	EIF3A	Eukaryotic translation initiation factor 3 subunit A	EIF3A_HUMAN	9	44.0672	1.44067	Ob_UNINF	Ob_INF	nucleus,nucleolus,cytoplasm,cytosol,eukaryotic translation initiation factor 3 complex,microtubule,membrane,multi-eIF complex,eukaryotic translation initiation factor 3 complex, eIF3e,eukaryotic translation initiation factor 3 complex, eIF3m	RNA binding,mRNA binding,structural molecule activity,protein binding,receptor tyrosine kinase binding,translation initiation factor activity	formation of cytoplasmic translation initiation complex,translation reinitiation,translational initiation,negative regulation of ERK1 and ERK2 cascade,IRES-dependent viral translational initiation,viral translational termination-reinitiation
Ob_UNINF / Ob_INF	P55072	P55072	0.52766	0.52766	1.74255e-15	1.88944e-14	96	P55072	VCP	Transitional endoplasmic reticulum ATPase	TERA_HUMAN	25	44.1589	1.44159	Ob_UNINF	Ob_INF	proteasome complex,extracellular region,nucleus,nucleoplasm,cytoplasm,endoplasmic reticulum,endoplasmic reticulum membrane,lipid particle,cytosol,VCP-NPL4-UFD1 AAA ATPase complex,secretory granule lumen,azurophil granule lumen,site of double-strand break,Derlin-1 retrotranslocation complex,myelin sheath,intracellular membrane-bounded organelle,protein complex,perinuclear region of cytoplasm,extra…	RNA binding,protein binding,ATP binding,lipid binding,ATPase activity,protein phosphatase binding,protein domain specific binding,polyubiquitin binding,ubiquitin protein ligase binding,deubiquitinase activator activity,K48-linked polyubiquitin binding,MHC class I protein binding,identical protein binding,ADP binding,ubiquitin-like protein ligase binding,BAT3 complex binding,ubiquitin-specific pro…	DNA repair,double-strand break repair,protein folding,protein methylation,NADH metabolic process,ER to Golgi vesicle-mediated transport,autophagy,activation of cysteine-type endopeptidase activity involved in apoptotic process,cellular response to DNA damage stimulus,proteasomal protein catabolic process,positive regulation of mitochondrial membrane potential,macroautophagy,protein ubiquitination…
Ob_UNINF / Ob_INF	P34932	P34932	0.529528	0.529528	9.74325e-08	3.25271e-07	39	P34932	HSPA4	Heat shock 70 kDa protein 4	HSP74_HUMAN	11	44.3456	1.44346	Ob_UNINF	Ob_INF	cytosol,extracellular exosome	protein binding,ATP binding	response to unfolded protein,protein import into mitochondrial outer membrane,chaperone-mediated protein complex assembly
Ob_UNINF / Ob_INF	P15121	P15121	0.535128	0.535128	0.00377884	0.00354384	8	P15121	AKR1B1	Aldose reductase	ALDR_HUMAN	2	44.9071	1.44907	Ob_UNINF	Ob_INF	extracellular space,nucleoplasm,cytosol,cell projection cytoplasm,paranodal junction,mast cell granule,Schmidt-Lanterman incisure,perinuclear region of cytoplasm,extracellular exosome,Schwann cell microvillus	alditol:NADP+ 1-oxidoreductase activity,aldo-keto reductase (NADP) activity,electron carrier activity,glyceraldehyde oxidoreductase activity	tissue homeostasis,renal water homeostasis,carbohydrate metabolic process,sorbitol biosynthetic process,C21-steroid hormone biosynthetic process,response to stress,response to water deprivation,naphthalene metabolic process,electron transport chain,stress-activated protein kinase signaling cascade,regulation of urine volume,norepinephrine metabolic process,negative regulation of apoptotic process…
Ob_UNINF / Ob_INF	P62318	P62318	0.541162	0.541162	0.000184174	0.000271502	7	P62318	SNRPD3	Small nuclear ribonucleoprotein Sm D3	SMD3_HUMAN	2	45.5144	1.45514	Ob_UNINF	Ob_INF	commitment complex,nucleoplasm,spliceosomal complex,U5 snRNP,U7 snRNP,U1 snRNP,U2 snRNP,U4 snRNP,U12-type spliceosomal complex,cytosol,nuclear body,small nuclear ribonucleoprotein complex,methylosome,pICln-Sm protein complex,SMN-Sm protein complex,extracellular exosome,prespliceosome,precatalytic spliceosome,catalytic step 2 spliceosome,spliceosomal tri-snRNP complex,telomerase holoenzyme complex	RNA binding,protein binding,enzyme binding,U2 snRNA binding,telomerase RNA binding,histone pre-mRNA DCP binding,U7 snRNA binding,U1 snRNP binding	spliceosomal complex assembly,spliceosomal snRNP assembly,mRNA splicing, via spliceosome,termination of RNA polymerase II transcription,protein methylation,histone mRNA metabolic process,RNA splicing,nuclear import
Ob_UNINF / Ob_INF	P12814	P12814	0.544063	0.544063	1.44331e-16	1.73727e-15	119	P12814	ACTN1	Alpha-actinin-1	ACTN1_HUMAN	32	45.8073	1.45807	Ob_UNINF	Ob_INF	stress fiber,ruffle,extracellular region,extracellular space,intracellular,cytoplasm,cytosol,plasma membrane,brush border,cell-cell junction,fascia adherens,focal adhesion,Z disc,platelet alpha granule lumen,pseudopodium,cell projection,extracellular exosome,actin filament	double-stranded RNA binding,integrin binding,calcium ion binding,protein binding,vinculin binding,ligand-dependent nuclear receptor transcription coactivator activity,protein homodimerization activity,ion channel binding,actin filament binding	platelet degranulation,actin filament organization,platelet formation,platelet morphogenesis,regulation of apoptotic process,focal adhesion assembly,actin filament bundle assembly,negative regulation of cellular component movement,actin filament network formation,actin crosslink formation,regulation of nucleic acid-templated transcription,platelet activation,platelet aggregation
Ob_UNINF / Ob_INF	P54136	P54136	0.560086	0.560086	0.00611047	0.0052228	15	P54136	RARS	Arginine--tRNA ligase, cytoplasmic	SYRC_HUMAN	6	47.4357	1.47436	Ob_UNINF	Ob_INF	nucleus,nucleoplasm,cytoplasm,mitochondrion,cytosol,membrane,aminoacyl-tRNA synthetase multienzyme complex,extracellular exosome	tRNA binding,arginine-tRNA ligase activity,protein binding,ATP binding,arginine binding,cadherin binding	tRNA aminoacylation for protein translation,arginyl-tRNA aminoacylation
Ob_UNINF / Ob_INF	P28074	P28074	0.560259	0.560259	0.0244034	0.0165037	18	P28074	PSMB5	Proteasome subunit beta type-5	PSB5_HUMAN	6	47.4534	1.47453	Ob_UNINF	Ob_INF	proteasome complex,nucleus,nucleoplasm,centrosome,cytosol,proteasome core complex,proteasome core complex, beta-subunit complex,extracellular exosome	threonine-type endopeptidase activity,protein binding,peptidase activity	MAPK cascade,protein polyubiquitination,stimulatory C-type lectin receptor signaling pathway,antigen processing and presentation of exogenous peptide antigen via MHC class I, TAP-dependent,proteolysis,regulation of cellular amino acid metabolic process,response to oxidative stress,negative regulation of G2/M transition of mitotic cell cycle,viral process,protein deubiquitination,anaphase-promotin…
Ob_UNINF / Ob_INF	P11766	P11766	0.579535	0.579535	0.0292493	0.0191206	4	P11766	ADH5	Alcohol dehydrogenase class-3	ADHX_HUMAN	2	49.4367	1.49437	Ob_UNINF	Ob_INF	mitochondrion,cytosol,extracellular exosome	alcohol dehydrogenase (NAD) activity,fatty acid binding,zinc ion binding,electron carrier activity,formaldehyde dehydrogenase activity,protein homodimerization activity,S-(hydroxymethyl)glutathione dehydrogenase activity	retinoid metabolic process,respiratory system process,ethanol oxidation,peptidyl-cysteine S-nitrosylation,electron transport chain,response to lipopolysaccharide,positive regulation of blood pressure,formaldehyde catabolic process,response to nitrosative stress,response to redox state
Ob_UNINF / Ob_INF	Q15631	Q15631	0.582299	0.582299	0.000200217	0.000292847	12	Q15631	TSN	Translin	TSN_HUMAN	5	49.7234	1.49723	Ob_UNINF	Ob_INF	nucleus,cytosol	DNA binding,single-stranded DNA binding,mRNA binding,endonuclease activity,protein binding,identical protein binding,sequence-specific DNA binding	DNA recombination,production of siRNA involved in RNA interference,nucleic acid phosphodiester bond hydrolysis
Ob_UNINF / Ob_INF	P52209	P52209	0.597266	0.597266	2.09157e-05	3.93144e-05	28	P52209	PGD	6-phosphogluconate dehydrogenase, decarboxylating	6PGD_HUMAN	11	51.2847	1.51285	Ob_UNINF	Ob_INF	nucleus,cytosol,extracellular exosome	phosphogluconate dehydrogenase (decarboxylating) activity	pentose-phosphate shunt,pentose-phosphate shunt, oxidative branch,pentose biosynthetic process,D-gluconate metabolic process,oxidation-reduction process
Ob_UNINF / Ob_INF	P60842	P60842	0.599834	0.599834	0.000506262	0.000647384	35	P60842	EIF4A1	Eukaryotic initiation factor 4A-I	IF4A1_HUMAN	20	51.5542	1.51554	Ob_UNINF	Ob_INF	cytoplasm,cytosol,membrane,eukaryotic translation initiation factor 4F complex,extracellular matrix,extracellular exosome,nucleus	RNA cap binding,RNA binding,double-stranded RNA binding,mRNA binding,translation initiation factor activity,ATP-dependent RNA helicase activity,helicase activity,protein binding,ATP binding,translation factor activity, RNA binding	nuclear-transcribed mRNA poly(A) tail shortening,translational initiation,regulation of gene expression,RNA secondary structure unwinding,viral process
Ob_UNINF / Ob_INF	P13667	P13667	0.614265	0.614265	0.0537708	0.0317013	7	P13667	PDIA4	Protein disulfide-isomerase A4	PDIA4_HUMAN	5	53.0778	1.53078	Ob_UNINF	Ob_INF	extracellular space,endoplasmic reticulum,endoplasmic reticulum lumen,cell surface,melanosome	RNA binding,protein disulfide isomerase activity,protein binding,peptide disulfide oxidoreductase activity	protein folding,protein secretion,response to endoplasmic reticulum stress,cell redox homeostasis,oxidation-reduction process,chaperone-mediated protein folding
Ob_UNINF / Ob_INF	P06730	P06730	0.61546	0.61546	0.0673272	0.0377654	3	P06730	EIF4E	Eukaryotic translation initiation factor 4E	IF4E_HUMAN	3	53.2047	1.53205	Ob_UNINF	Ob_INF	cytoplasmic mRNA processing body,cytoplasm,cytosol,mRNA cap binding complex,cytoplasmic stress granule,eukaryotic translation initiation factor 4F complex,RISC complex,chromatoid body,cytoplasmic ribonucleoprotein granule,perinuclear region of cytoplasm,extracellular exosome	RNA cap binding,RNA 7-methylguanosine cap binding,RNA binding,translation initiation factor activity,protein binding,enzyme binding,eukaryotic initiation factor 4G binding,repressing transcription factor binding	G1/S transition of mitotic cell cycle,nuclear-transcribed mRNA poly(A) tail shortening,behavioral fear response,RNA export from nucleus,mRNA export from nucleus,translational initiation,regulation of translation,viral process,negative regulation of translation,stem cell population maintenance,lung development,negative regulation of neuron differentiation,positive regulation of mitotic cell cycle,…
Ob_UNINF / Ob_INF	P04264	P04264	0.617528	0.617528	0.00172297	0.00178699	13	P04264	KRT1	Keratin, type II cytoskeletal 1	K2C1_HUMAN	4	53.4244	1.53424	Ob_UNINF	Ob_INF	cornified envelope,extracellular region,extracellular space,nucleus,cytosol,cytoskeleton,membrane,extracellular matrix,keratin filament,extracellular exosome,blood microparticle,ficolin-1-rich granule lumen	receptor activity,protein binding,carbohydrate binding,structural constituent of epidermis	complement activation, lectin pathway,retina homeostasis,response to oxidative stress,peptide cross-linking,keratinization,fibrinolysis,neutrophil degranulation,regulation of angiogenesis,negative regulation of inflammatory response,establishment of skin barrier,cornification
Ob_UNINF / Ob_INF	P06733	P06733	0.622297	0.622297	9.9776e-06	2.08449e-05	57	P06733	ENO1	Alpha-enolase	ENOA_HUMAN	17	53.9324	1.53932	Ob_UNINF	Ob_INF	phosphopyruvate hydratase complex,extracellular space,nucleus,cytoplasm,cytosol,plasma membrane,cell surface,membrane,M band,extracellular exosome,cell cortex region	magnesium ion binding,RNA polymerase II regulatory region sequence-specific DNA binding,transcriptional repressor activity, RNA polymerase II core promoter proximal region sequence-specific binding,transcriptional repressor activity, RNA polymerase II transcription regulatory region sequence-specific binding,RNA binding,phosphopyruvate hydratase activity,protein binding,protein homodimerization a…	negative regulation of transcription from RNA polymerase II promoter,gluconeogenesis,transcription, DNA-templated,response to virus,positive regulation of plasminogen activation,negative regulation of cell growth,negative regulation of transcription, DNA-templated,positive regulation of muscle contraction,canonical glycolysis,negative regulation of hypoxia-induced intrinsic apoptotic signaling pa…
Ob_UNINF / Ob_INF	P50995	P50995	0.624135	0.624135	0.0484636	0.0290074	2	P50995	ANXA11	Annexin A11	ANX11_HUMAN	4	54.1286	1.54129	Ob_UNINF	Ob_INF	nuclear envelope,nucleoplasm,cytoplasm,spindle,cytosol,membrane,midbody,melanosome,specific granule,azurophil granule,phagocytic vesicle,extracellular exosome	RNA binding,calcium ion binding,protein binding,calcium-dependent phospholipid binding,phosphatidylethanolamine binding,MHC class II protein complex binding,S100 protein binding,calcium-dependent protein binding	phagocytosis,cytokinetic process,response to calcium ion
Ob_UNINF / Ob_INF	O00299	O00299	0.639811	0.639811	0.000140654	0.000214829	12	O00299	CLIC1	Chloride intracellular channel protein 1	CLIC1_HUMAN	4	55.8125	1.55813	Ob_UNINF	Ob_INF	extracellular space,nucleus,nuclear envelope,cytoplasm,mitochondrion,plasma membrane,brush border,membrane,nuclear membrane,vesicle,chloride channel complex,perinuclear region of cytoplasm,extracellular exosome,blood microparticle	voltage-gated ion channel activity,chloride channel activity,protein binding,cadherin binding,glutathione transferase activity	chloride transport,signal transduction,regulation of ion transmembrane transport,positive regulation of osteoblast differentiation,regulation of cell cycle,regulation of mitochondrial membrane potential,platelet aggregation,chloride transmembrane transport,glutathione metabolic process
Ob_UNINF / Ob_INF	Q9UHD8	Q9UHD8	0.678765	0.678765	0.00019507	0.000285957	8	Q9UHD8	40057	Septin-9	SEPT9_HUMAN	2	60.0769	1.60077	Ob_UNINF	Ob_INF	stress fiber,cytoplasm,microtubule,axoneme,actin cytoskeleton,septin complex,perinuclear region of cytoplasm,Requires Ontology	GTPase activity,protein binding,GTP binding,cadherin binding	cell cycle,protein heterooligomerization,cell division,positive regulation of nonmotile primary cilium assembly
Ob_UNINF / Ob_INF	Q96DA0	Q96DA0	0.687506	0.687506	0.0135913	0.0102012	11	Q96DA0	ZG16B	Zymogen granule protein 16 homolog B	ZG16B_HUMAN	4	61.0497	1.6105	Ob_UNINF	Ob_INF	extracellular space,extracellular exosome	molecular_function,carbohydrate binding	retina homeostasis
Ob_UNINF / Ob_INF	P0DMV8;P0DMV9	P0DMV8;P0DMV9	0.703073	0.703073	0.0638741	0.036357	25	P0DMV8;P0DMV9	HSPA1A;HSPA1B	Heat shock 70 kDa protein 1A;Heat shock 70 kDa protein 1B	HS71A_HUMAN;HS71B_HUMAN	11	62.7969	1.62797	Ob_UNINF	Ob_INF	extracellular region,nucleus,nucleoplasm,cytoplasm,mitochondrion,endoplasmic reticulum,centrosome,centriole,cytosol,focal adhesion,inclusion body,aggresome,nuclear speck,intracellular ribonucleoprotein complex,vesicle,protein complex,perinuclear region of cytoplasm,extracellular exosome,blood microparticle,ficolin-1-rich granule lumen,ubiquitin ligase complex;extracellular region,nucleus,nucleopl…	RNA polymerase II transcription corepressor activity,virus receptor activity,G-protein coupled receptor binding,RNA binding,receptor binding,protein binding,ATP binding,ATPase activity,enzyme binding,heat shock protein binding,denatured protein binding,ubiquitin protein ligase binding,ATPase activity, coupled,histone deacetylase binding,protein binding involved in protein folding,cadherin binding…	mRNA catabolic process,response to unfolded protein,negative regulation of cell proliferation,positive regulation of gene expression,negative regulation of cell growth,negative regulation of transforming growth factor beta receptor signaling pathway,regulation of protein ubiquitination,negative regulation of protein ubiquitination,positive regulation of proteasomal ubiquitin-dependent protein cat…
Ob_UNINF / Ob_INF	E9PAV3;Q13765	E9PAV3;Q13765	0.70458	0.70458	5.19667e-05	8.85459e-05	15	E9PAV3;Q13765	NACA	Nascent polypeptide-associated complex subunit alpha, muscle-specific form;Nascent polypeptide-associated complex subunit alpha	NACAM_HUMAN;NACA_HUMAN	4	62.967	1.62967	Ob_UNINF	Ob_INF	nucleus,nascent polypeptide-associated complex;	DNA binding;	transcription, DNA-templated,regulation of transcription, DNA-templated;
Ob_UNINF / Ob_INF	Q13561	Q13561	0.705157	0.705157	0.00128701	0.0014013	9	Q13561	DCTN2	Dynactin subunit 2	DCTN2_HUMAN	4	63.0322	1.63032	Ob_UNINF	Ob_INF	kinetochore,cytoplasm,centrosome,cytosol,dynactin complex,microtubule,membrane,dynein complex,growth cone,vesicle,extracellular exosome	motor activity,protein binding,protein kinase binding,spectrin binding,identical protein binding	G2/M transition of mitotic cell cycle,mitotic cell cycle,ER to Golgi vesicle-mediated transport,mitotic spindle organization,cell proliferation,regulation of G2/M transition of mitotic cell cycle,antigen processing and presentation of exogenous peptide antigen via MHC class II,melanosome transport,protein localization to centrosome,ciliary basal body docking
Ob_UNINF / Ob_INF	P09486	P09486	0.716981	0.716981	4.5738e-13	3.70421e-12	43	P09486	SPARC	SPARC	SPRC_HUMAN	7	64.3739	1.64374	Ob_UNINF	Ob_INF	extracellular region,basement membrane,extracellular space,cytoplasm,cell surface,nuclear matrix,platelet alpha granule,platelet alpha granule membrane,platelet alpha granule lumen,endocytic vesicle lumen,mitochondrion,plasma membrane	calcium ion binding,protein binding,collagen binding,extracellular matrix binding	ossification,negative regulation of endothelial cell proliferation,platelet degranulation,receptor-mediated endocytosis,signal transduction,heart development,response to gravity,response to lead ion,positive regulation of endothelial cell migration,negative regulation of angiogenesis,regulation of cell morphogenesis,extracellular matrix organization,lung development,response to lipopolysaccharide…
Ob_UNINF / Ob_INF	P61204;P84077	P61204;P84077	0.720569	0.720569	7.27202e-08	2.51076e-07	20	P61204;P84077	ARF3;ARF1	ADP-ribosylation factor 3;ADP-ribosylation factor 1	ARF3_HUMAN;ARF1_HUMAN	7	64.7831	1.64783	Ob_UNINF	Ob_INF	Golgi membrane,perinuclear region of cytoplasm,extracellular exosome;Golgi membrane,late endosome,peroxisomal membrane,trans-Golgi network,cytosol,plasma membrane,focal adhesion,postsynaptic density,sarcomere,COPI-coated vesicle,cell leading edge,neuron projection,protein complex,postsynaptic membrane,perinuclear region of cytoplasm,extracellular exosome	GTPase activity,GTP binding;magnesium ion binding,RNA binding,GTPase activity,receptor signaling protein activity,protein binding,GTP binding,GDP binding,protein domain specific binding,protein heterodimerization activity,phospholipase D activator activity	phosphatidylinositol biosynthetic process,retrograde vesicle-mediated transport, Golgi to ER,small GTPase mediated signal transduction,protein transport;regulation of receptor internalization,phosphatidylinositol biosynthetic process,cellular copper ion homeostasis,post-Golgi vesicle-mediated transport,actin filament organization,small GTPase mediated signal transduction,protein transport,antigen…
Ob_UNINF / Ob_INF	Q96FJ2	Q96FJ2	0.734871	0.734871	0.02127	0.014734	4	Q96FJ2	DYNLL2	Dynein light chain 2, cytoplasmic	DYL2_HUMAN	3	66.4249	1.66425	Ob_UNINF	Ob_INF	nucleus,mitochondrion,centrosome,cytosol,cytoplasmic dynein complex,microtubule,plasma membrane,cilium,membrane,myosin complex,myosin V complex,ciliary tip	protein binding,cytoskeletal protein binding,protein homodimerization activity,dynein intermediate chain binding,protein heterodimerization activity,dynein light intermediate chain binding,scaffold protein binding,ATP-dependent microtubule motor activity, plus-end-directed	ER to Golgi vesicle-mediated transport,sister chromatid cohesion,transport along microtubule,macroautophagy,antigen processing and presentation of exogenous peptide antigen via MHC class II,intraciliary transport involved in cilium morphogenesis,cilium morphogenesis,positive regulation of protein insertion into mitochondrial membrane involved in apoptotic signaling pathway,positive regulation of …
Ob_UNINF / Ob_INF	P54727	P54727	0.755273	0.755273	0.00909388	0.00732423	7	P54727	RAD23B	UV excision repair protein RAD23 homolog B	RD23B_HUMAN	2	68.7951	1.68795	Ob_UNINF	Ob_INF	proteasome complex,nucleus,nucleoplasm,cytosol,XPC complex	damaged DNA binding,single-stranded DNA binding,protein binding,polyubiquitin binding	nucleotide-excision repair, DNA damage recognition,nucleotide-excision repair, DNA duplex unwinding,nucleotide-excision repair,nucleotide-excision repair, preincision complex assembly,protein folding,spermatogenesis,protein deubiquitination,regulation of proteasomal ubiquitin-dependent protein catabolic process,proteasome-mediated ubiquitin-dependent protein catabolic process,embryonic organ deve…
Ob_UNINF / Ob_INF	B5ME19;Q99613	B5ME19;Q99613	0.758414	0.758414	0.0936678	0.0494735	3	B5ME19;Q99613	EIF3CL;EIF3C	Eukaryotic translation initiation factor 3 subunit C-like protein;Eukaryotic translation initiation factor 3 subunit C	EIFCL_HUMAN;EIF3C_HUMAN	5	69.163	1.69163	Ob_UNINF	Ob_INF	eukaryotic translation initiation factor 3 complex;cytosol,eukaryotic translation initiation factor 3 complex	translation initiation factor binding,translation initiation factor activity;RNA binding,protein binding,translation initiation factor binding,translation initiation factor activity	translational initiation;translational initiation,positive regulation of translation,positive regulation of mRNA binding
Ob_UNINF / Ob_INF	Q01518	Q01518	0.772676	0.772676	0.012229	0.00936627	10	Q01518	CAP1	Adenylyl cyclase-associated protein 1	CAP1_HUMAN	4	70.8436	1.70844	Ob_UNINF	Ob_INF	extracellular region,plasma membrane,focal adhesion,cortical actin cytoskeleton,azurophil granule lumen,extracellular exosome	actin binding,adenylate cyclase binding	cell morphogenesis,ameboidal-type cell migration,receptor-mediated endocytosis,establishment or maintenance of cell polarity,signal transduction,activation of adenylate cyclase activity,actin polymerization or depolymerization,neutrophil degranulation
Ob_UNINF / Ob_INF	P09668	P09668	0.77303	0.77303	0.0412474	0.0254068	4	P09668	CTSH	Pro-cathepsin H	CATH_HUMAN	4	70.8854	1.70885	Ob_UNINF	Ob_INF	extracellular region,extracellular space,lysosome,cytosol,secretory granule lumen,cytoplasmic ribonucleoprotein granule,intracellular membrane-bounded organelle,extracellular exosome,alveolar lamellar body,multivesicular body lumen,tertiary granule lumen,ficolin-1-rich granule lumen	endopeptidase activity,aminopeptidase activity,cysteine-type endopeptidase activity,serine-type endopeptidase activity,protein binding,peptidase activity,cysteine-type peptidase activity,cysteine-type endopeptidase activator activity involved in apoptotic process,HLA-A specific activating MHC class I receptor activity,thyroid hormone binding	metanephros development,T cell mediated cytotoxicity,adaptive immune response,immune response-regulating signaling pathway,proteolysis,apoptotic process,activation of cysteine-type endopeptidase activity involved in apoptotic process,positive regulation of cell proliferation,positive regulation of gene expression,positive regulation of epithelial cell migration,neuropeptide catabolic process,brad…
Ob_UNINF / Ob_INF	Q92734	Q92734	0.78466	0.78466	0.00140622	0.00150241	5	Q92734	TFG	Protein TFG	TFG_HUMAN	4	72.2686	1.72269	Ob_UNINF	Ob_INF	Golgi membrane,cytoplasm,cytosol,extracellular exosome,endoplasmic reticulum exit site	signal transducer activity,protein binding,identical protein binding	ER to Golgi vesicle-mediated transport,signal transduction,positive regulation of I-kappaB kinase/NF-kappaB signaling,COPII vesicle coating
Ob_UNINF / Ob_INF	Q08209	Q08209	0.820503	0.820503	0.0608418	0.0349801	8	Q08209	PPP3CA	Serine/threonine-protein phosphatase 2B catalytic subunit alpha isoform	PP2BA_HUMAN	6	76.6021	1.76602	Ob_UNINF	Ob_INF	nucleoplasm,mitochondrion,cytosol,calcineurin complex,Z disc,sarcolemma,postsynapse	protein serine/threonine phosphatase activity,calcium ion binding,protein binding,calmodulin binding,drug binding,cyclosporin A binding,enzyme binding,calmodulin-dependent protein phosphatase activity,protein heterodimerization activity,protein dimerization activity	G1/S transition of mitotic cell cycle,response to amphetamine,protein dephosphorylation,protein import into nucleus,calcium ion transport,Wnt signaling pathway, calcium modulating pathway,transition between fast and slow fiber,cardiac muscle hypertrophy in response to stress,dephosphorylation,calcineurin-NFAT signaling cascade,multicellular organismal response to stress,negative regulation of chr…
Ob_UNINF / Ob_INF	O94875	O94875	0.837963	0.837963	0.0692836	0.0387468	8	O94875	SORBS2	Sorbin and SH3 domain-containing protein 2	SRBS2_HUMAN	2	78.7524	1.78752	Ob_UNINF	Ob_INF	nucleus,nucleoplasm,focal adhesion,actin cytoskeleton,apical plasma membrane,Z disc,lamellipodium,perinuclear region of cytoplasm	RNA binding,structural constituent of cytoskeleton,protein binding,cytoskeletal adaptor activity,structural constituent of muscle	actin filament organization,biological_process,cell growth involved in cardiac muscle cell development
Ob_UNINF / Ob_INF	O15498	O15498	0.855853	0.855853	0.0137396	0.0102832	7	O15498	YKT6	Synaptobrevin homolog YKT6	YKT6_HUMAN	2	80.9829	1.80983	Ob_UNINF	Ob_INF	Golgi membrane,cytoplasm,mitochondrion,endosome,endoplasmic reticulum,Golgi apparatus,cytosol,integral component of plasma membrane,transport vesicle,cytoplasmic vesicle membrane,SNARE complex,endoplasmic reticulum-Golgi intermediate compartment membrane,neuronal cell body,extracellular exosome,apical dendrite,basilar dendrite	SNARE binding,SNAP receptor activity,protein-cysteine S-palmitoyltransferase activity,cadherin binding	ER to Golgi vesicle-mediated transport,vesicle targeting,vesicle docking involved in exocytosis,vesicle fusion,protein transport,retrograde transport, endosome to Golgi
Ob_UNINF / Ob_INF	P25398	P25398	0.899904	0.899904	0.0371878	0.0233559	4	P25398	RPS12	40S ribosomal protein S12	RS12_HUMAN	3	86.5942	1.86594	Ob_UNINF	Ob_INF	nucleoplasm,Golgi apparatus,cytosol,membrane,cytosolic small ribosomal subunit,intracellular membrane-bounded organelle	RNA binding,structural constituent of ribosome	nuclear-transcribed mRNA catabolic process, nonsense-mediated decay,rRNA processing,translation,translational initiation,SRP-dependent cotranslational protein targeting to membrane,viral transcription
Ob_UNINF / Ob_INF	P23284	P23284	0.903517	0.903517	3.3621e-07	9.95727e-07	24	P23284	PPIB	Peptidyl-prolyl cis-trans isomerase B	PPIB_HUMAN	8	87.0621	1.87062	Ob_UNINF	Ob_INF	nucleus,endoplasmic reticulum,endoplasmic reticulum lumen,smooth endoplasmic reticulum,focal adhesion,membrane,macromolecular complex,endoplasmic reticulum chaperone complex,melanosome,perinuclear region of cytoplasm,extracellular exosome	RNA binding,peptidyl-prolyl cis-trans isomerase activity,protein binding,protein complex binding,unfolded protein binding,RNA polymerase binding,collagen binding	protein peptidyl-prolyl isomerization,positive regulation of multicellular organism growth,positive regulation by host of viral process,positive regulation by host of viral genome replication,protein stabilization,bone development,chaperone-mediated protein folding,regulation of post-translational protein modification
Ob_UNINF / Ob_INF	P61158	P61158	0.90879	0.90879	0.00192161	0.00196046	16	P61158	ACTR3	Actin-related protein 3	ARP3_HUMAN	6	87.7471	1.87747	Ob_UNINF	Ob_INF	cytosol,Arp2/3 protein complex,brush border,cell-cell junction,focal adhesion,actin cytoskeleton,membrane,lamellipodium,extracellular exosome	structural constituent of cytoskeleton,protein binding,ATP binding,actin filament binding	movement of cell or subcellular component,establishment or maintenance of cell polarity,asymmetric cell division,meiotic chromosome movement towards spindle pole,meiotic cytokinesis,Arp2/3 complex-mediated actin nucleation,Fc-gamma receptor signaling pathway involved in phagocytosis,ephrin receptor signaling pathway,spindle localization,cilium morphogenesis,membrane organization,cellular response…
Ob_UNINF / Ob_INF	Q9H0E2	Q9H0E2	0.929127	0.929127	0.0943751	0.0497669	2	Q9H0E2	TOLLIP	Toll-interacting protein	TOLIP_HUMAN	2	90.4124	1.90412	Ob_UNINF	Ob_INF	extracellular region,cytoplasm,cytosol,nuclear body,azurophil granule lumen,specific granule lumen,interleukin-18 receptor complex,interleukin-1 receptor complex,perinuclear region of cytoplasm,extracellular exosome	signal transducer activity,interleukin-1, Type I receptor binding,protein binding,kinase binding,ubiquitin conjugating enzyme binding,ubiquitin protein ligase binding,SUMO binding,Toll-like receptor binding,ubiquitin binding	ubiquitin-dependent protein catabolic process,autophagy,inflammatory response,signal transduction,cell-cell signaling,phosphorylation,epithelial cell differentiation,positive regulation of protein sumoylation,intracellular signal transduction,protein localization to endosome,neutrophil degranulation,innate immune response,leukocyte activation
Ob_UNINF / Ob_INF	P50454	P50454	0.959366	0.959366	6.47357e-11	4.10306e-10	27	P50454	SERPINH1	Serpin H1	SERPH_HUMAN	8	94.4455	1.94445	Ob_UNINF	Ob_INF	endoplasmic reticulum,endoplasmic reticulum lumen,endoplasmic reticulum-Golgi intermediate compartment,membrane raft,extracellular exosome,extracellular space	RNA binding,serine-type endopeptidase inhibitor activity,collagen binding,unfolded protein binding	chondrocyte development involved in endochondral bone morphogenesis,response to unfolded protein,negative regulation of endopeptidase activity,collagen fibril organization,collagen biosynthetic process,protein maturation
Ob_UNINF / Ob_INF	Q15084	Q15084	1.06194	1.06194	0.00207895	0.00210138	11	Q15084	PDIA6	Protein disulfide-isomerase A6	PDIA6_HUMAN	5	108.774	2.08774	Ob_UNINF	Ob_INF	extracellular space,endoplasmic reticulum,endoplasmic reticulum lumen,endoplasmic reticulum membrane,endoplasmic reticulum-Golgi intermediate compartment,cytosol,plasma membrane,endoplasmic reticulum chaperone complex,melanosome,extracellular exosome	protein disulfide isomerase activity,protein binding,peptide disulfide oxidoreductase activity	protein folding,response to endoplasmic reticulum stress,IRE1-mediated unfolded protein response,apoptotic cell clearance,post-translational protein modification,cellular protein metabolic process,cell redox homeostasis,oxidation-reduction process
Ob_UNINF / Ob_INF	P38606	P38606	1.10079	1.10079	0.0717925	0.0399118	2	P38606	ATP6V1A	V-type proton ATPase catalytic subunit A	VATA_HUMAN	6	114.472	2.14472	Ob_UNINF	Ob_INF	mitochondrion,lysosomal membrane,cytosol,plasma membrane,integral component of plasma membrane,microvillus,apical plasma membrane,proton-transporting two-sector ATPase complex,proton-transporting V-type ATPase, V1 domain,myelin sheath,extracellular exosome	ATP binding,proton-transporting ATPase activity, rotational mechanism	transport,cellular iron ion homeostasis,insulin receptor signaling pathway,ATP hydrolysis coupled proton transport,regulation of macroautophagy,transferrin transport,ion transmembrane transport,cellular response to increased oxygen levels,ATP metabolic process,phagosome acidification
Ob_UNINF / Ob_INF	P68871	P68871	1.11731	1.11731	9.20884e-05	0.000146626	27	P68871	HBB	Hemoglobin subunit beta	HBB_HUMAN	8	116.942	2.16942	Ob_UNINF	Ob_INF	extracellular region,extracellular space,cytosol,hemoglobin complex,haptoglobin-hemoglobin complex,extracellular exosome,endocytic vesicle lumen,blood microparticle,tertiary granule lumen,ficolin-1-rich granule lumen	oxygen transporter activity,iron ion binding,protein binding,oxygen binding,heme binding,hemoglobin binding,peroxidase activity,haptoglobin binding	receptor-mediated endocytosis,blood coagulation,regulation of blood pressure,positive regulation of cell death,oxygen transport,bicarbonate transport,nitric oxide transport,response to hydrogen peroxide,hydrogen peroxide catabolic process,neutrophil degranulation,positive regulation of nitric oxide biosynthetic process,regulation of blood vessel size,protein heterooligomerization,renal absorption…
Ob_UNINF / Ob_INF	Q9NVA2	Q9NVA2	1.18477	1.18477	0.00552949	0.00485914	11	Q9NVA2	40787	Septin-11	SEP11_HUMAN	3	127.327	2.27327	Ob_UNINF	Ob_INF	stress fiber,cytoplasm,cell junction,axon,dendritic spine,extracellular exosome	protein binding,GTP binding	cell cycle,protein heterooligomerization,cell division
Ob_UNINF / Ob_INF	Q9UBP4	Q9UBP4	1.25597	1.25597	0.000823119	0.00097643	6	Q9UBP4	DKK3	Dickkopf-related protein 3	DKK3_HUMAN	3	138.828	2.38828	Ob_UNINF	Ob_INF	extracellular space		anatomical structure morphogenesis,Wnt signaling pathway,regulation of transforming growth factor beta receptor signaling pathway,adrenal gland development,negative regulation of aldosterone biosynthetic process,negative regulation of transcription, DNA-templated,negative regulation of canonical Wnt signaling pathway,negative regulation of anti-Mullerian hormone signaling pathway,negative regulat…
Ob_UNINF / Ob_INF	P05997	P05997	1.28727	1.28727	1.11426e-10	6.70601e-10	37	P05997	COL5A2	Collagen alpha-2(V) chain	CO5A2_HUMAN	14	144.065	2.44065	Ob_UNINF	Ob_INF	extracellular region,collagen type V trimer,extracellular space,endoplasmic reticulum lumen,extracellular matrix	molecular_function,extracellular matrix structural constituent,SMAD binding,metal ion binding	skeletal system development,ossification,extracellular matrix organization,collagen fibril organization,collagen catabolic process,skin development,eye morphogenesis,cellular response to amino acid stimulus,negative regulation of endodermal cell differentiation
Ob_UNINF / Ob_INF	P10619	P10619	1.30728	1.30728	0.0103297	0.00811532	6	P10619	CTSA	Lysosomal protective protein	PPGB_HUMAN	4	147.475	2.47475	Ob_UNINF	Ob_INF	extracellular region,nucleoplasm,lysosome,endoplasmic reticulum,membrane,azurophil granule lumen,lysosomal lumen,intracellular membrane-bounded organelle,extracellular exosome,lumenal side of lysosomal membrane	carboxypeptidase activity,serine-type carboxypeptidase activity,exo-alpha-sialidase activity,enzyme activator activity	proteolysis,glycosphingolipid metabolic process,intracellular protein transport,regulation of protein stability,positive regulation of catalytic activity,neutrophil degranulation,proteolysis involved in cellular protein catabolic process,regulation of chaperone-mediated autophagy,negative regulation of chaperone-mediated autophagy
Ob_UNINF / Ob_INF	P21796	P21796	1.34164	1.34164	0.0673026	0.0377654	5	P21796	VDAC1	Voltage-dependent anion-selective channel protein 1	VDAC1_HUMAN	8	153.44	2.5344	Ob_UNINF	Ob_INF	nucleus,mitochondrion,mitochondrial outer membrane,mitochondrial inner membrane,mitochondrial permeability transition pore complex,plasma membrane,synaptic vesicle,membrane,mitochondrial nucleoid,myelin sheath,membrane raft,pore complex,extracellular exosome	protein binding,voltage-gated anion channel activity,porin activity,protein kinase binding,protein complex binding,identical protein binding,ion channel binding	behavioral fear response,anion transport,mitochondrial calcium ion transport,apoptotic process,neuron-neuron synaptic transmission,learning,viral process,macroautophagy,epithelial cell differentiation,anion transmembrane transport,regulation of mitophagy,negative regulation of reactive oxygen species metabolic process
Ob_UNINF / Ob_INF	P31949	P31949	1.36876	1.36876	0.0475472	0.0285763	14	P31949	S100A11	Protein S100-A11	S10AB_HUMAN	5	158.249	2.58249	Ob_UNINF	Ob_INF	ruffle,extracellular region,extracellular space,nucleus,cytoplasm,cell-cell adherens junction,secretory granule lumen,extracellular exosome	calcium ion binding,protein binding,protein homodimerization activity,S100 protein binding,calcium-dependent protein binding,cadherin binding involved in cell-cell adhesion	signal transduction,negative regulation of DNA replication,negative regulation of cell proliferation,neutrophil degranulation,cell-cell adhesion
Ob_UNINF / Ob_INF	P13928;Q5VT79	P13928;Q5VT79	1.57807	1.57807	0.00700576	0.00585823	5	P13928;Q5VT79	ANXA8;ANXA8L1	Annexin A8;Annexin A8-like protein 1	ANXA8_HUMAN;AXA81_HUMAN	3	198.57	2.9857	Ob_UNINF	Ob_INF	cytosol,plasma membrane,late endosome membrane;extracellular exosome	calcium ion binding,calcium-dependent phospholipid binding,phosphatidylinositol-4,5-bisphosphate binding,phosphatidylinositol-3,4,5-trisphosphate binding,phosphatidylinositol-3,4-bisphosphate binding,actin filament binding;calcium ion binding,calcium-dependent phospholipid binding	endosome organization,blood coagulation,endosomal transport,negative regulation of serine-type endopeptidase activity,negative regulation of phospholipase A2 activity;
Ob_UNINF / Ob_INF	P08123	P08123	1.74439	1.74439	7.47711e-24	1.92352e-22	64	P08123	COL1A2	Collagen alpha-2(I) chain	CO1A2_HUMAN	17	235.052	3.35052	Ob_UNINF	Ob_INF	extracellular region,collagen type I trimer,extracellular space,endoplasmic reticulum,endoplasmic reticulum lumen,extracellular matrix,extracellular exosome	protease binding,extracellular matrix structural constituent,protein binding,protein binding, bridging,identical protein binding,SMAD binding,metal ion binding,platelet-derived growth factor binding	skeletal system development,blood vessel development,transforming growth factor beta receptor signaling pathway,Rho protein signal transduction,blood coagulation,regulation of blood pressure,platelet activation,extracellular matrix organization,collagen fibril organization,collagen catabolic process,odontogenesis,skin morphogenesis,regulation of immune response,leukocyte migration,protein heterot…
Ob_UNINF / Ob_INF	Q96HC4	Q96HC4	1.75271	1.75271	0.022967	0.0157351	8	Q96HC4	PDLIM5	PDZ and LIM domain protein 5	PDLI5_HUMAN	3	236.992	3.36992	Ob_UNINF	Ob_INF	cytosol,cell-cell adherens junction,postsynaptic density,actin cytoskeleton,membrane,neuron projection,postsynaptic membrane	actin binding,protein kinase C binding,protein binding,actinin binding,metal ion binding,protein N-terminus binding,cadherin binding involved in cell-cell adhesion	regulation of synapse assembly,regulation of dendritic spine morphogenesis,cell growth involved in cardiac muscle cell development,cell-cell adhesion
Ob_UNINF / Ob_INF	P04745	P04745	1.79795	1.79795	0.0858263	0.0460737	2	P04745	AMY1A	Alpha-amylase 1	AMY1_HUMAN	2	247.725	3.47725	Ob_UNINF	Ob_INF	extracellular space,extracellular exosome	alpha-amylase activity,protein binding,metal ion binding,Requires Ontology	carbohydrate metabolic process,digestion
Ob_UNINF / Ob_INF	P02452	P02452	1.98485	1.98485	5.75623e-48	5.39441e-46	106	P02452	COL1A1	Collagen alpha-1(I) chain	CO1A1_HUMAN	30	295.822	3.95822	Ob_UNINF	Ob_INF	extracellular region,collagen type I trimer,extracellular space,endoplasmic reticulum lumen,Golgi apparatus,secretory granule,extracellular matrix	protease binding,extracellular matrix structural constituent,protein binding,identical protein binding,metal ion binding,platelet-derived growth factor binding	skeletal system development,blood vessel development,osteoblast differentiation,intramembranous ossification,endochondral ossification,blood coagulation,visual perception,sensory perception of sound,positive regulation of epithelial to mesenchymal transition,negative regulation of cell-substrate adhesion,protein transport,platelet activation,extracellular matrix organization,collagen fibril organ…
Ob_UNINF / Ob_INF	Q9BUD6	Q9BUD6	2.47754	2.47754	2.56159e-05	4.67427e-05	8	Q9BUD6	SPON2	Spondin-2	SPON2_HUMAN	2	456.947	5.56947	Ob_UNINF	Ob_INF	proteinaceous extracellular matrix,extracellular exosome	lipopolysaccharide binding,antigen binding,protein binding,metal ion binding	mast cell mediated immunity,cell adhesion,axon guidance,opsonization,positive regulation of interleukin-6 production,positive regulation of tumor necrosis factor production,induction of bacterial agglutination,innate immune response,defense response to fungus,defense response to virus,positive regulation of macrophage cytokine production,cellular response to lipopolysaccharide
Ob_UNINF / Ob_INF	P19971	P19971	3.06698	3.06698	0.0472135	0.0284254	3	P19971	TYMP	Thymidine phosphorylase	TYPH_HUMAN	11	738.018	8.38018	Ob_UNINF	Ob_INF	cytosol	phosphorylase activity,growth factor activity,thymidine phosphorylase activity,pyrimidine-nucleoside phosphorylase activity,transferase activity, transferring pentosyl groups,protein homodimerization activity	mitochondrial genome maintenance,angiogenesis,pyrimidine nucleobase metabolic process,pyrimidine nucleoside metabolic process,chemotaxis,regulation of receptor activity,cell differentiation,regulation of myelination,pyrimidine nucleoside salvage,pyrimidine nucleoside catabolic process,regulation of transmission of nerve impulse,regulation of gastric motility

## Sheet: S4 oc non infected vs oc infe 
Comparison (group1/group2)	Group	ProteinGroups	AVG Log2 Ratio	Absolute AVG Log2 Ratio	Pvalue	Qvalue	# of Ratios	UniProtIds	Genes	ProteinDescriptions	ProteinNames	# Unique Total Peptides	% Change	Ratio	Condition Numerator	Condition Denominator	GO Cellular Component	GO Molecular Function	GO Biological Process
Oc_UNINF / Oc_INF	P09238	P09238	-6.16911	6.16911	0.0210226	0.0146322	3	P09238	MMP10	Stromelysin-2	MMP10_HUMAN	3	-98.6103	0.0138967	Oc_UNINF	Oc_INF	extracellular region,proteinaceous extracellular matrix,extracellular space	metalloendopeptidase activity,serine-type endopeptidase activity,zinc ion binding	proteolysis,extracellular matrix disassembly,regulation of cell migration,collagen catabolic process
Oc_UNINF / Oc_INF	P04908;P0C0S8;P20671;Q16777;Q6FI13;Q7L7L0;Q93077;Q96KK5;Q99878;Q9BTM1	P04908;P0C0S8;P20671;Q16777;Q6FI13;Q7L7L0;Q93077;Q96KK5;Q99878;Q9BTM1	-4.77124	4.77124	1.3513e-07	4.41021e-07	13	P04908;P0C0S8;P20671;Q16777;Q6FI13;Q7L7L0;Q93077;Q96KK5;Q99878;Q9BTM1	HIST1H2AB;HIST1H2AG;HIST1H2AD;HIST2H2AC;HIST2H2AA3;HIST3H2A;HIST1H2AC;HIST1H2AH;HIST1H2AJ;H2AFJ	Histone H2A type 1-B/E;Histone H2A type 1;Histone H2A type 1-D;Histone H2A type 2-C;Histone H2A type 2-A;Histone H2A type 3;Histone H2A type 1-C;Histone H2A type 1-H;Histone H2A type 1-J;Histone H2A.J	H2A1B_HUMAN;H2A1_HUMAN;H2A1D_HUMAN;H2A2C_HUMAN;H2A2A_HUMAN;H2A3_HUMAN;H2A1C_HUMAN;H2A1H_HUMAN;H2A1J_HUMAN;H2AJ_HUMAN	3	-96.338	0.0366197	Oc_UNINF	Oc_INF	nucleosome,nuclear chromatin,nucleus,extracellular exosome;nucleosome,nuclear chromatin,nucleus,extracellular exosome;nucleosome,nuclear chromatin,nucleus,extracellular exosome;nucleosome,nuclear chromatin,nucleus,extracellular exosome;nucleosome,nuclear chromatin,nucleus,extracellular exosome;nuclear nucleosome,extracellular exosome;nucleosome,nuclear chromatin,nucleus,extracellular exosome;nucl…	DNA binding,protein binding,protein heterodimerization activity;DNA binding,protein binding,enzyme binding,protein heterodimerization activity;molecular_function,DNA binding,protein heterodimerization activity;molecular_function,DNA binding,protein heterodimerization activity;molecular_function,DNA binding,protein heterodimerization activity;DNA binding,protein binding,protein heterodimerization …	chromatin silencing,negative regulation of cell proliferation;chromatin silencing,biological_process;chromatin silencing,biological_process;chromatin silencing,biological_process;chromatin silencing,biological_process;nucleosome disassembly,chromatin silencing,UV-damage excision repair;chromatin silencing,negative regulation of cell proliferation;chromatin silencing,biological_process;chromatin s…
Oc_UNINF / Oc_INF	P36578	P36578	-3.78173	3.78173	0.00892314	0.00721329	5	P36578	RPL4	60S ribosomal protein L4	RL4_HUMAN	4	-92.7292	0.0727085	Oc_UNINF	Oc_INF	nucleus,nucleolus,cytoplasm,rough endoplasmic reticulum,cytosol,focal adhesion,membrane,cytosolic large ribosomal subunit,intracellular ribonucleoprotein complex,extracellular exosome	RNA binding,structural constituent of ribosome,protein binding	nuclear-transcribed mRNA catabolic process, nonsense-mediated decay,cytoplasmic translation,rRNA processing,translation,translational initiation,SRP-dependent cotranslational protein targeting to membrane,viral transcription
Oc_UNINF / Oc_INF	P09601	P09601	-3.58656	3.58656	1.79132e-06	4.52835e-06	5	P09601	HMOX1	Heme oxygenase 1	HMOX1_HUMAN	5	-91.6759	0.083241	Oc_UNINF	Oc_INF	extracellular space,nucleus,nucleolus,endoplasmic reticulum,endoplasmic reticulum membrane,cytosol,caveola,membrane,perinuclear region of cytoplasm	heme oxygenase (decyclizing) activity,phospholipase D activity,signal transducer activity,protein binding,enzyme binding,heme binding,protein homodimerization activity,metal ion binding	angiogenesis,endothelial cell proliferation,wound healing involved in inflammatory response,negative regulation of leukocyte migration,heme oxidation,cellular iron ion homeostasis,response to oxidative stress,small GTPase mediated signal transduction,excretion,regulation of blood pressure,cell death,intrinsic apoptotic signaling pathway in response to DNA damage,negative regulation of muscle cell…
Oc_UNINF / Oc_INF	P0C0S5;Q71UI9	P0C0S5;Q71UI9	-3.40338	3.40338	0.0107562	0.00838016	4	P0C0S5;Q71UI9	H2AFZ;H2AFV	Histone H2A.Z;Histone H2A.V	H2AZ_HUMAN;H2AV_HUMAN	2	-90.5489	0.0945107	Oc_UNINF	Oc_INF	nucleosome,nucleus,nuclear euchromatin,nuclear heterochromatin,extracellular exosome,Barr body;nucleosome,nuclear chromatin,nucleus,extracellular exosome	RNA polymerase II core promoter proximal region sequence-specific DNA binding,RNA polymerase II core promoter sequence-specific DNA binding,RNA polymerase II distal enhancer sequence-specific DNA binding,protein binding,chromatin DNA binding,nucleosomal DNA binding,protein heterodimerization activity;molecular_function,DNA binding,protein heterodimerization activity	chromatin silencing,positive regulation of transcription from RNA polymerase II promoter,cellular response to estradiol stimulus;chromatin silencing,biological_process
Oc_UNINF / Oc_INF	P62277	P62277	-3.35211	3.35211	0.0607353	0.0349341	3	P62277	RPS13	40S ribosomal protein S13	RS13_HUMAN	4	-90.2071	0.0979294	Oc_UNINF	Oc_INF	nucleus,nucleoplasm,nucleolus,cytosol,ribosome,focal adhesion,membrane,cytosolic small ribosomal subunit,extracellular matrix,extracellular exosome	RNA binding,mRNA binding,structural constituent of ribosome,protein binding,mRNA 5'-UTR binding,small ribosomal subunit rRNA binding	nuclear-transcribed mRNA catabolic process, nonsense-mediated decay,rRNA processing,translation,translational initiation,SRP-dependent cotranslational protein targeting to membrane,viral transcription,negative regulation of RNA splicing
Oc_UNINF / Oc_INF	P62753	P62753	-3.17096	3.17096	0.0076322	0.0063057	4	P62753	RPS6	40S ribosomal protein S6	RS6_HUMAN	3	-88.8969	0.111031	Oc_UNINF	Oc_INF	nucleus,nucleoplasm,nucleolus,endoplasmic reticulum,cytosol,polysome,small ribosomal subunit,membrane,cytosolic small ribosomal subunit,dendrite,intracellular ribonucleoprotein complex,cytoplasmic ribonucleoprotein granule,cell body,perinuclear region of cytoplasm	RNA binding,structural constituent of ribosome,protein binding,protein kinase binding	G1/S transition of mitotic cell cycle,nuclear-transcribed mRNA catabolic process, nonsense-mediated decay,placenta development,T cell proliferation involved in immune response,rRNA processing,translation,translational initiation,SRP-dependent cotranslational protein targeting to membrane,activation-induced cell death of T cells,mitotic cell cycle checkpoint,gastrulation,viral transcription,oogene…
Oc_UNINF / Oc_INF	Q9NVA2	Q9NVA2	-3.10415	3.10415	0.0286631	0.018803	6	Q9NVA2	40787	Septin-11	SEP11_HUMAN	3	-88.3706	0.116294	Oc_UNINF	Oc_INF	stress fiber,cytoplasm,cell junction,axon,dendritic spine,extracellular exosome	protein binding,GTP binding	cell cycle,protein heterooligomerization,cell division
Oc_UNINF / Oc_INF	P62851	P62851	-2.92397	2.92397	0.000329471	0.000448933	4	P62851	RPS25	40S ribosomal protein S25	RS25_HUMAN	2	-86.8236	0.131764	Oc_UNINF	Oc_INF	nucleus,nucleoplasm,nucleolus,cytosol,ribosome,small ribosomal subunit,cytosolic small ribosomal subunit,extracellular matrix,extracellular exosome	RNA binding,protein binding	nuclear-transcribed mRNA catabolic process, nonsense-mediated decay,rRNA processing,translation,translational initiation,SRP-dependent cotranslational protein targeting to membrane,viral transcription
Oc_UNINF / Oc_INF	O60814;P57053;P58876;P62807;Q5QNW6;Q93079;Q99877;Q99879;Q99880	O60814;P57053;P58876;P62807;Q5QNW6;Q93079;Q99877;Q99879;Q99880	-2.9036	2.9036	6.82157e-10	3.5657e-09	26	O60814;P57053;P58876;P62807;Q5QNW6;Q93079;Q99877;Q99879;Q99880	HIST1H2BK;H2BFS;HIST1H2BD;HIST1H2BC;HIST2H2BF;HIST1H2BH;HIST1H2BN;HIST1H2BM;HIST1H2BL	Histone H2B type 1-K;Histone H2B type F-S;Histone H2B type 1-D;Histone H2B type 1-C/E/F/G/I;Histone H2B type 2-F;Histone H2B type 1-H;Histone H2B type 1-N;Histone H2B type 1-M;Histone H2B type 1-L	H2B1K_HUMAN;H2BFS_HUMAN;H2B1D_HUMAN;H2B1C_HUMAN;H2B2F_HUMAN;H2B1H_HUMAN;H2B1N_HUMAN;H2B1M_HUMAN;H2B1L_HUMAN	6	-86.6363	0.133637	Oc_UNINF	Oc_INF	nucleosome,extracellular space,nucleus,nucleoplasm,cytosol;nucleosome,extracellular space,nucleus,nucleoplasm,cytosol;nucleosome,nucleus,nucleoplasm,cytosol,extracellular exosome;nucleosome,extracellular space,nucleus,nucleoplasm,cytosol,extracellular exosome;nucleosome,nucleus,nucleoplasm,cytosol,extracellular exosome;nucleosome,nucleus,nucleoplasm,cytosol,protein complex,extracellular exosome;n…	molecular_function,DNA binding,protein heterodimerization activity;DNA binding,protein heterodimerization activity;molecular_function,DNA binding,protein heterodimerization activity;DNA binding,protein binding,identical protein binding,protein heterodimerization activity;molecular_function,DNA binding,protein heterodimerization activity;DNA binding,protein binding,enzyme binding,ubiquitin-like pr…	innate immune response in mucosa,nucleosome assembly,protein ubiquitination,antibacterial humoral response,killing of cells of other organism,defense response to Gram-negative bacterium,defense response to Gram-positive bacterium,Requires Ontology;innate immune response in mucosa,nucleosome assembly,antibacterial humoral response,substantia nigra development,defense response to Gram-positive bact…
Oc_UNINF / Oc_INF	P61353	P61353	-2.86751	2.86751	0.0384166	0.0239598	3	P61353	RPL27	60S ribosomal protein L27	RL27_HUMAN	2	-86.2977	0.137023	Oc_UNINF	Oc_INF	nucleus,cytosol,ribosome,focal adhesion,membrane,cytosolic large ribosomal subunit,intracellular ribonucleoprotein complex,extracellular matrix,extracellular exosome	RNA binding,structural constituent of ribosome	nuclear-transcribed mRNA catabolic process, nonsense-mediated decay,rRNA processing,translation,translational initiation,SRP-dependent cotranslational protein targeting to membrane,viral transcription
Oc_UNINF / Oc_INF	P26373	P26373	-2.81579	2.81579	0.000320782	0.00043886	5	P26373	RPL13	60S ribosomal protein L13	RL13_HUMAN	2	-85.7975	0.142025	Oc_UNINF	Oc_INF	nucleus,nucleolus,endoplasmic reticulum,cytosol,membrane,cytosolic large ribosomal subunit,cytosolic ribosome	RNA binding,structural constituent of ribosome,protein binding	nuclear-transcribed mRNA catabolic process, nonsense-mediated decay,rRNA processing,translation,translational initiation,SRP-dependent cotranslational protein targeting to membrane,viral transcription
Oc_UNINF / Oc_INF	P39019	P39019	-2.79497	2.79497	0.000219805	0.000317254	8	P39019	RPS19	40S ribosomal protein S19	RS19_HUMAN	6	-85.5912	0.144088	Oc_UNINF	Oc_INF	nucleoplasm,nucleolus,cytoplasm,cytosol,ribosome,focal adhesion,membrane,cytosolic small ribosomal subunit,extracellular matrix,extracellular exosome	RNA binding,structural constituent of ribosome,protein binding,fibroblast growth factor binding,protein kinase binding,protein homodimerization activity	ribosomal small subunit assembly,nuclear-transcribed mRNA catabolic process, nonsense-mediated decay,maturation of SSU-rRNA from tricistronic rRNA transcript (SSU-rRNA, 5.8S rRNA, LSU-rRNA),monocyte chemotaxis,rRNA processing,translation,translational initiation,SRP-dependent cotranslational protein targeting to membrane,nucleolus organization,response to extracellular stimulus,viral transcriptio…
Oc_UNINF / Oc_INF	Q04637	Q04637	-2.78193	2.78193	0.0439068	0.0267685	3	Q04637	EIF4G1	Eukaryotic translation initiation factor 4 gamma 1	IF4G1_HUMAN	2	-85.4602	0.145398	Oc_UNINF	Oc_INF	nucleus,cytoplasm,cytosol,polysome,membrane,eukaryotic translation initiation factor 4F complex,cytosolic small ribosomal subunit	RNA binding,mRNA binding,translation initiation factor activity,protein binding,ATP binding,translation factor activity, RNA binding,eukaryotic initiation factor 4E binding,translation initiation factor binding,protein complex scaffold,identical protein binding,cadherin binding	nuclear-transcribed mRNA catabolic process, nonsense-mediated decay,nuclear-transcribed mRNA poly(A) tail shortening,behavioral fear response,cap-dependent translational initiation,translation,translational initiation,regulation of translational initiation,mitochondrion organization,positive regulation of cell proliferation,negative regulation of autophagy,negative regulation of peptidyl-threonin…
Oc_UNINF / Oc_INF	P62263	P62263	-2.66204	2.66204	0.0666555	0.0374687	3	P62263	RPS14	40S ribosomal protein S14	RS14_HUMAN	2	-84.2004	0.157996	Oc_UNINF	Oc_INF	nucleoplasm,nucleolus,mitochondrion,cytosol,focal adhesion,membrane,cytosolic small ribosomal subunit,extracellular matrix,extracellular exosome	RNA binding,structural constituent of ribosome,protein binding,translation regulator activity,mRNA 5'-UTR binding,small ribosomal subunit rRNA binding	ribosomal small subunit assembly,negative regulation of transcription from RNA polymerase II promoter,nuclear-transcribed mRNA catabolic process, nonsense-mediated decay,maturation of SSU-rRNA from tricistronic rRNA transcript (SSU-rRNA, 5.8S rRNA, LSU-rRNA),rRNA processing,translation,translational initiation,regulation of translation,SRP-dependent cotranslational protein targeting to membrane,v…
Oc_UNINF / Oc_INF	P62249	P62249	-2.65719	2.65719	5.70715e-07	1.60682e-06	14	P62249	RPS16	40S ribosomal protein S16	RS16_HUMAN	6	-84.1472	0.158528	Oc_UNINF	Oc_INF	nucleoplasm,cytosol,focal adhesion,small ribosomal subunit,membrane,cytosolic small ribosomal subunit,extracellular matrix,extracellular exosome	RNA binding,structural constituent of ribosome,protein binding	nuclear-transcribed mRNA catabolic process, nonsense-mediated decay,maturation of SSU-rRNA from tricistronic rRNA transcript (SSU-rRNA, 5.8S rRNA, LSU-rRNA),rRNA processing,translation,translational initiation,SRP-dependent cotranslational protein targeting to membrane,viral transcription,ribosomal small subunit biogenesis,liver regeneration,cellular response to leukemia inhibitory factor
Oc_UNINF / Oc_INF	P62805	P62805	-2.63689	2.63689	1.08932e-17	1.57053e-16	43	P62805	HIST1H4A	Histone H4	H4_HUMAN	9	-83.9226	0.160774	Oc_UNINF	Oc_INF	nuclear chromosome,nuclear chromosome, telomeric region,nucleosome,nuclear nucleosome,extracellular region,nucleus,nucleoplasm,membrane,extracellular matrix,protein complex,extracellular exosome	DNA binding,RNA binding,protein binding,protein domain specific binding,histone binding,protein heterodimerization activity	chromatin silencing at rDNA,double-strand break repair via nonhomologous end joining,nucleosome assembly,DNA replication-dependent nucleosome assembly,DNA replication-independent nucleosome assembly,DNA-templated transcription, initiation,telomere capping,telomere organization,CENP-A containing nucleosome assembly,cellular protein metabolic process,regulation of megakaryocyte differentiation,nega…
Oc_UNINF / Oc_INF	Q05639	Q05639	-2.60665	2.60665	6.37985e-06	1.41391e-05	21	Q05639	EEF1A2	Elongation factor 1-alpha 2	EF1A2_HUMAN	10	-83.582	0.16418	Oc_UNINF	Oc_INF	cytoplasm,eukaryotic translation elongation factor 1 complex,neuronal cell body,myelin sheath,cytoplasmic side of lysosomal membrane,nucleus	translation elongation factor activity,GTPase activity,protein binding,GTP binding,translation factor activity, RNA binding,protein kinase binding	translational elongation,response to inorganic substance,positive regulation of apoptotic process,response to electrical stimulus,positive regulation of lipid kinase activity,regulation of chaperone-mediated autophagy
Oc_UNINF / Oc_INF	P55209	P55209	-2.4613	2.4613	0.000264402	0.000371408	9	P55209	NAP1L1	Nucleosome assembly protein 1-like 1	NP1L1_HUMAN	4	-81.8417	0.181583	Oc_UNINF	Oc_INF	nucleus,membrane,melanosome	RNA binding,protein binding	DNA replication,nucleosome assembly,positive regulation of cell proliferation
Oc_UNINF / Oc_INF	P62241	P62241	-2.44641	2.44641	1.84176e-08	7.34466e-08	15	P62241	RPS8	40S ribosomal protein S8	RS8_HUMAN	6	-81.6534	0.183466	Oc_UNINF	Oc_INF	nucleus,nucleoplasm,endoplasmic reticulum,cytosol,focal adhesion,membrane,cytosolic small ribosomal subunit,intracellular ribonucleoprotein complex,extracellular exosome	RNA binding,structural constituent of ribosome	nuclear-transcribed mRNA catabolic process, nonsense-mediated decay,maturation of SSU-rRNA from tricistronic rRNA transcript (SSU-rRNA, 5.8S rRNA, LSU-rRNA),rRNA processing,translation,translational initiation,SRP-dependent cotranslational protein targeting to membrane,viral transcription
Oc_UNINF / Oc_INF	P46781	P46781	-2.37694	2.37694	7.01504e-07	1.93763e-06	10	P46781	RPS9	40S ribosomal protein S9	RS9_HUMAN	6	-80.7483	0.192517	Oc_UNINF	Oc_INF	nucleus,nucleoplasm,nucleolus,cytoplasm,cytosol,ribosome,focal adhesion,membrane,cytosolic small ribosomal subunit,intracellular ribonucleoprotein complex,extracellular exosome	RNA binding,structural constituent of ribosome,protein binding,rRNA binding,translation regulator activity	nuclear-transcribed mRNA catabolic process, nonsense-mediated decay,rRNA processing,translation,translational initiation,SRP-dependent cotranslational protein targeting to membrane,positive regulation of cell proliferation,viral transcription,positive regulation of translational fidelity
Oc_UNINF / Oc_INF	P18621	P18621	-2.37446	2.37446	1.49991e-05	2.95478e-05	7	P18621	RPL17	60S ribosomal protein L17	RL17_HUMAN	3	-80.7152	0.192848	Oc_UNINF	Oc_INF	nucleus,cytosol,cytosolic large ribosomal subunit	RNA binding,structural constituent of ribosome,protein binding	nuclear-transcribed mRNA catabolic process, nonsense-mediated decay,rRNA processing,translation,translational initiation,SRP-dependent cotranslational protein targeting to membrane,viral transcription
Oc_UNINF / Oc_INF	O14602;P47813	O14602;P47813	-2.32262	2.32262	0.0680019	0.0381112	12	O14602;P47813	EIF1AY;EIF1AX	Eukaryotic translation initiation factor 1A, Y-chromosomal;Eukaryotic translation initiation factor 1A, X-chromosomal	IF1AY_HUMAN;IF1AX_HUMAN	3	-80.0096	0.199904	Oc_UNINF	Oc_INF	;cytosol	translation initiation factor activity,protein binding;RNA binding,translation initiation factor activity,protein binding,translation factor activity, RNA binding	translational initiation;translational initiation
Oc_UNINF / Oc_INF	O60547	O60547	-2.28187	2.28187	0.00892154	0.00721329	3	O60547	GMDS	GDP-mannose 4,6 dehydratase	GMDS_HUMAN	2	-79.4369	0.205631	Oc_UNINF	Oc_INF	cytoplasm,cytosol,extracellular exosome	protein binding,GDP-mannose 4,6-dehydratase activity,identical protein binding,NADP+ binding	Notch signaling pathway,GDP-mannose metabolic process,'de novo' GDP-L-fucose biosynthetic process
Oc_UNINF / Oc_INF	P67809	P67809	-2.2797	2.2797	0.000157138	0.0002367	6	P67809	YBX1	Nuclease-sensitive element-binding protein 1	YBOX1_HUMAN	4	-79.4059	0.205941	Oc_UNINF	Oc_INF	nucleus,nucleoplasm,U12-type spliceosomal complex,cytoplasm,cytosol,cytoplasmic stress granule,intracellular ribonucleoprotein complex,nuclear membrane,intracellular membrane-bounded organelle,extracellular exosome,CRD-mediated mRNA stability complex,histone pre-mRNA 3'end processing complex	RNA polymerase II core promoter proximal region sequence-specific DNA binding,transcriptional activator activity, RNA polymerase II core promoter proximal region sequence-specific binding,DNA binding,chromatin binding,double-stranded DNA binding,single-stranded DNA binding,transcription factor activity, sequence-specific DNA binding,RNA binding,protein binding,GTPase binding	negative regulation of transcription from RNA polymerase II promoter,mRNA splicing, via spliceosome,in utero embryonic development,regulation of transcription, DNA-templated,transcription from RNA polymerase II promoter,positive regulation of transcription from RNA polymerase II promoter,negative regulation of striated muscle cell differentiation,positive regulation of cell division,CRD-mediated …
Oc_UNINF / Oc_INF	P62136	P62136	-2.26315	2.26315	0.00611051	0.0052228	5	P62136	PPP1CA	Serine/threonine-protein phosphatase PP1-alpha catalytic subunit	PP1A_HUMAN	3	-79.1684	0.208316	Oc_UNINF	Oc_INF	protein phosphatase type 1 complex,nucleus,nucleoplasm,nucleolus,cytoplasm,cytosol,plasma membrane,cell-cell adherens junction,glycogen granule,dendritic spine,perikaryon,extracellular exosome,PTW/PP1 phosphatase complex,nuclear chromosome, telomeric region	phosphoprotein phosphatase activity,protein serine/threonine phosphatase activity,protein binding,protein phosphatase 1 binding,phosphatase activity,protein complex binding,ribonucleoprotein complex binding,metal ion binding,cadherin binding involved in cell-cell adhesion	glycogen metabolic process,regulation of glycogen biosynthetic process,regulation of glycogen catabolic process,protein dephosphorylation,cell cycle,dephosphorylation,lung development,negative regulation of protein binding,circadian regulation of gene expression,peptidyl-threonine dephosphorylation,regulation of translational initiation by eIF2 alpha dephosphorylation,regulation of circadian rhyt…
Oc_UNINF / Oc_INF	P10412	P10412	-2.15338	2.15338	1.5654e-08	6.30001e-08	18	P10412	HIST1H1E	Histone H1.4	H14_HUMAN	5	-77.5214	0.224786	Oc_UNINF	Oc_INF	nuclear nucleosome,nucleus,nuclear heterochromatin,extracellular exosome	double-stranded DNA binding,RNA binding,calcium ion binding,protein binding,ATP binding,GTP binding,AMP binding,chromatin DNA binding,dATP binding,ADP binding	negative regulation of transcription from RNA polymerase II promoter,nucleosome assembly,nucleosome positioning,histone H3-K4 trimethylation,histone H3-K27 trimethylation
Oc_UNINF / Oc_INF	Q01844	Q01844	-2.12009	2.12009	0.00601465	0.00516059	4	Q01844	EWSR1	RNA-binding protein EWS	EWS_HUMAN	3	-76.9968	0.230032	Oc_UNINF	Oc_INF	nucleus,nucleolus,cytoplasm,plasma membrane	RNA binding,protein binding,calmodulin binding,identical protein binding,metal ion binding	transcription, DNA-templated,regulation of transcription, DNA-templated
Oc_UNINF / Oc_INF	Q05682	Q05682	-2.08967	2.08967	0.00167629	0.00174825	7	Q05682	CALD1	Caldesmon	CALD1_HUMAN	3	-76.5065	0.234935	Oc_UNINF	Oc_INF	cytosol,cytoskeleton,plasma membrane,actin cytoskeleton,myofibril,actin cap,intracellular membrane-bounded organelle	actin binding,protein binding,calmodulin binding,tropomyosin binding,myosin binding,cadherin binding	movement of cell or subcellular component,muscle contraction
Oc_UNINF / Oc_INF	Q02543	Q02543	-1.96795	1.96795	0.072641	0.0402981	3	Q02543	RPL18A	60S ribosomal protein L18a	RL18A_HUMAN	2	-74.4384	0.255616	Oc_UNINF	Oc_INF	cytosol,membrane,cytosolic large ribosomal subunit	RNA binding,structural constituent of ribosome,protein binding	nuclear-transcribed mRNA catabolic process, nonsense-mediated decay,rRNA processing,translation,translational initiation,SRP-dependent cotranslational protein targeting to membrane,viral transcription,response to antineoplastic agent
Oc_UNINF / Oc_INF	P61247	P61247	-1.96126	1.96126	6.49221e-05	0.000107684	6	P61247	RPS3A	40S ribosomal protein S3a	RS3A_HUMAN	4	-74.3195	0.256805	Oc_UNINF	Oc_INF	nucleus,nucleoplasm,nucleolus,cytoplasm,endoplasmic reticulum,cytosol,focal adhesion,cytosolic small ribosomal subunit,intracellular ribonucleoprotein complex,extracellular matrix,extracellular exosome	RNA binding,structural constituent of ribosome,protein binding,mRNA 5'-UTR binding	nuclear-transcribed mRNA catabolic process, nonsense-mediated decay,cytoplasmic translation,rRNA processing,translation,translational initiation,SRP-dependent cotranslational protein targeting to membrane,viral transcription,cell differentiation,negative regulation of apoptotic process
Oc_UNINF / Oc_INF	P15121	P15121	-1.9529	1.9529	0.000657388	0.000810614	8	P15121	AKR1B1	Aldose reductase	ALDR_HUMAN	2	-74.1703	0.258297	Oc_UNINF	Oc_INF	extracellular space,nucleoplasm,cytosol,cell projection cytoplasm,paranodal junction,mast cell granule,Schmidt-Lanterman incisure,perinuclear region of cytoplasm,extracellular exosome,Schwann cell microvillus	alditol:NADP+ 1-oxidoreductase activity,aldo-keto reductase (NADP) activity,electron carrier activity,glyceraldehyde oxidoreductase activity	tissue homeostasis,renal water homeostasis,carbohydrate metabolic process,sorbitol biosynthetic process,C21-steroid hormone biosynthetic process,response to stress,response to water deprivation,naphthalene metabolic process,electron transport chain,stress-activated protein kinase signaling cascade,regulation of urine volume,norepinephrine metabolic process,negative regulation of apoptotic process…
Oc_UNINF / Oc_INF	Q9UHD8	Q9UHD8	-1.93316	1.93316	0.00081907	0.000973388	7	Q9UHD8	40057	Septin-9	SEPT9_HUMAN	2	-73.8145	0.261855	Oc_UNINF	Oc_INF	stress fiber,cytoplasm,microtubule,axoneme,actin cytoskeleton,septin complex,perinuclear region of cytoplasm,Requires Ontology	GTPase activity,protein binding,GTP binding,cadherin binding	cell cycle,protein heterooligomerization,cell division,positive regulation of nonmotile primary cilium assembly
Oc_UNINF / Oc_INF	O60701	O60701	-1.91575	1.91575	1.34349e-15	1.49377e-14	41	O60701	UGDH	UDP-glucose 6-dehydrogenase	UGDH_HUMAN	11	-73.4965	0.265035	Oc_UNINF	Oc_INF	nucleus,nucleoplasm,cytosol,extracellular exosome	UDP-glucose 6-dehydrogenase activity,electron carrier activity,NAD binding	gastrulation with mouth forming second,UDP-glucose metabolic process,glycosaminoglycan biosynthetic process,UDP-glucuronate biosynthetic process,electron transport chain
Oc_UNINF / Oc_INF	P33993	P33993	-1.87278	1.87278	0.0513744	0.0304441	6	P33993	MCM7	DNA replication licensing factor MCM7	MCM7_HUMAN	3	-72.6952	0.273048	Oc_UNINF	Oc_INF	nuclear chromosome, telomeric region,chromatin,nucleus,nucleoplasm,cytosol,membrane,MCM complex,nucleolus	single-stranded DNA binding,protein binding,ATP binding,DNA binding,ATP-dependent DNA helicase activity	G1/S transition of mitotic cell cycle,DNA replication,DNA unwinding involved in DNA replication,DNA replication initiation,cellular response to DNA damage stimulus,cell proliferation,regulation of phosphorylation,response to drug,cellular response to epidermal growth factor stimulus,cellular response to xenobiotic stimulus
Oc_UNINF / Oc_INF	P61313	P61313	-1.86527	1.86527	0.0761784	0.0418009	3	P61313	RPL15	60S ribosomal protein L15	RL15_HUMAN	4	-72.5527	0.274473	Oc_UNINF	Oc_INF	nucleus,cytosol,ribosome,membrane,cytosolic large ribosomal subunit,A band,extracellular exosome	RNA binding,structural constituent of ribosome,protein binding,cadherin binding	nuclear-transcribed mRNA catabolic process, nonsense-mediated decay,cytoplasmic translation,rRNA processing,translation,translational initiation,SRP-dependent cotranslational protein targeting to membrane,viral transcription,response to ethanol
Oc_UNINF / Oc_INF	P62854	P62854	-1.82939	1.82939	0.000380918	0.000510484	8	P62854	RPS26	40S ribosomal protein S26	RS26_HUMAN	2	-71.8616	0.281384	Oc_UNINF	Oc_INF	nucleoplasm,cytosol,small ribosomal subunit,membrane,cytosolic small ribosomal subunit,extracellular exosome	RNA binding,mRNA binding,structural constituent of ribosome,protein binding,cadherin binding	nuclear-transcribed mRNA catabolic process, nonsense-mediated decay,rRNA processing,translation,translational initiation,SRP-dependent cotranslational protein targeting to membrane,viral transcription,negative regulation of RNA splicing
Oc_UNINF / Oc_INF	Q9Y3Z3	Q9Y3Z3	-1.79481	1.79481	0.0210756	0.0146387	5	Q9Y3Z3	SAMHD1	Deoxynucleoside triphosphate triphosphohydrolase SAMHD1	SAMH1_HUMAN	3	-71.179	0.28821	Oc_UNINF	Oc_INF	intracellular,nucleus,nucleoplasm,plasma membrane	nucleic acid binding,RNA binding,ribonuclease activity,protein binding,zinc ion binding,dGTPase activity,triphosphoric monoester hydrolase activity,dGTP binding,identical protein binding	dGTP catabolic process,immune response,deoxyribonucleotide catabolic process,regulation of innate immune response,dATP catabolic process,protein homotetramerization,defense response to virus,type I interferon signaling pathway,RNA phosphodiester bond hydrolysis
Oc_UNINF / Oc_INF	P14866	P14866	-1.77906	1.77906	0.000683158	0.000837667	8	P14866	HNRNPL	Heterogeneous nuclear ribonucleoprotein L	HNRPL_HUMAN	3	-70.8627	0.291373	Oc_UNINF	Oc_INF	nucleus,nucleoplasm,cytoplasm,membrane,intracellular ribonucleoprotein complex,ribonucleoprotein granule,extracellular exosome	RNA binding,protein binding,transcription regulatory region DNA binding,pre-mRNA intronic binding	regulation of alternative mRNA splicing, via spliceosome,mRNA splicing, via spliceosome,RNA processing,RNA metabolic process
Oc_UNINF / Oc_INF	Q9BTT0	Q9BTT0	-1.7789	1.7789	0.0275101	0.0182381	5	Q9BTT0	ANP32E	Acidic leucine-rich nuclear phosphoprotein 32 family member E	AN32E_HUMAN	2	-70.8594	0.291406	Oc_UNINF	Oc_INF	Swr1 complex,nucleus,cytoplasmic vesicle	phosphatase inhibitor activity,histone binding	nucleosome assembly,nucleocytoplasmic transport,chromatin modification,regulation of apoptotic process,negative regulation of catalytic activity,histone exchange
Oc_UNINF / Oc_INF	Q16881	Q16881	-1.76425	1.76425	1.27778e-05	2.57519e-05	17	Q16881	TXNRD1	Thioredoxin reductase 1, cytoplasmic	TRXR1_HUMAN	5	-70.562	0.29438	Oc_UNINF	Oc_INF	fibrillar center,nucleoplasm,mitochondrion,cytosol,extracellular exosome	thioredoxin-disulfide reductase activity,protein binding,electron carrier activity,protein disulfide oxidoreductase activity,flavin adenine dinucleotide binding,methylselenol reductase activity,methylseleninic acid reductase activity	response to oxygen radical,mesoderm formation,selenium compound metabolic process,signal transduction,cell proliferation,nucleobase-containing small molecule interconversion,regulation of lipid metabolic process,electron transport chain,cellular response to oxidative stress,cell redox homeostasis,cellular oxidant detoxification
Oc_UNINF / Oc_INF	Q15046	Q15046	-1.7598	1.7598	0.000145247	0.00022056	6	Q15046	KARS	Lysine--tRNA ligase	SYK_HUMAN	2	-70.471	0.29529	Oc_UNINF	Oc_INF	extracellular space,nucleus,mitochondrion,mitochondrial matrix,cytosol,plasma membrane,aminoacyl-tRNA synthetase multienzyme complex	tRNA binding,ATP adenylyltransferase activity,lysine-tRNA ligase activity,protein binding,ATP binding,amino acid binding,identical protein binding,protein homodimerization activity	activation of MAPK activity,basophil activation involved in immune response,positive regulation of cytokine secretion involved in immune response,tRNA aminoacylation for protein translation,lysyl-tRNA aminoacylation,tRNA processing,negative regulation of cell proliferation,response to X-ray,positive regulation of macrophage chemotaxis,diadenosine tetraphosphate biosynthetic process,viral process,…
Oc_UNINF / Oc_INF	Q92841	Q92841	-1.74487	1.74487	0.000524324	0.000667876	9	Q92841	DDX17	Probable ATP-dependent RNA helicase DDX17	DDX17_HUMAN	7	-70.1639	0.298361	Oc_UNINF	Oc_INF	nucleus,nucleoplasm,nucleolus,cytoplasm,cytosol,membrane,nuclear speck	transcription coactivator activity,RNA binding,RNA helicase activity,ATP-dependent RNA helicase activity,protein binding,ATP binding,RNA-dependent ATPase activity	alternative mRNA splicing, via spliceosome,regulation of alternative mRNA splicing, via spliceosome,epithelial to mesenchymal transition,transcription, DNA-templated,regulation of transcription from RNA polymerase II promoter,rRNA processing,RNA processing,RNA secondary structure unwinding,miRNA metabolic process,intracellular estrogen receptor signaling pathway,androgen receptor signaling pathwa…
Oc_UNINF / Oc_INF	P06748	P06748	-1.72461	1.72461	5.92836e-05	9.95415e-05	20	P06748	NPM1	Nucleophosmin	NPM_HUMAN	7	-69.742	0.30258	Oc_UNINF	Oc_INF	nucleus,nucleoplasm,nucleolus,cytoplasm,centrosome,cytosol,focal adhesion,membrane,intracellular ribonucleoprotein complex,spindle pole centrosome,protein-DNA complex,protein complex	core promoter binding,RNA polymerase II transcription coactivator activity,transcription coactivator activity,RNA binding,protein kinase inhibitor activity,protein binding,transcription factor binding,protein kinase binding,Tat protein binding,activating transcription factor binding,histone binding,protein homodimerization activity,ribosomal large subunit binding,ribosomal small subunit binding,p…	DNA repair,nucleosome assembly,regulation of transcription from RNA polymerase II promoter,transcription from RNA polymerase II promoter,intracellular protein transport,nucleocytoplasmic transport,response to stress,DNA damage response, signal transduction by p53 class mediator resulting in cell cycle arrest,centrosome cycle,signal transduction,cell aging,protein localization,positive regulation …
Oc_UNINF / Oc_INF	O00232	O00232	-1.72409	1.72409	0.00309408	0.00298488	5	O00232	PSMD12	26S proteasome non-ATPase regulatory subunit 12	PSD12_HUMAN	2	-69.7311	0.302689	Oc_UNINF	Oc_INF	proteasome complex,extracellular region,nucleoplasm,cytoplasm,cytosol,proteasome regulatory particle,proteasome regulatory particle, lid subcomplex,membrane,proteasome accessory complex,nuclear proteasome complex,secretory granule lumen,extracellular exosome,ficolin-1-rich granule lumen		MAPK cascade,protein polyubiquitination,stimulatory C-type lectin receptor signaling pathway,antigen processing and presentation of exogenous peptide antigen via MHC class I, TAP-dependent,regulation of cellular amino acid metabolic process,negative regulation of G2/M transition of mitotic cell cycle,protein deubiquitination,anaphase-promoting complex-dependent catabolic process,SCF-dependent pro…
Oc_UNINF / Oc_INF	P62081	P62081	-1.72142	1.72142	0.0216552	0.0149613	8	P62081	RPS7	40S ribosomal protein S7	RS7_HUMAN	3	-69.675	0.30325	Oc_UNINF	Oc_INF	nucleus,nucleoplasm,nucleolus,cytosol,ribosome,focal adhesion,membrane,cytosolic small ribosomal subunit,intracellular ribonucleoprotein complex,90S preribosome,extracellular matrix,small-subunit processome,protein complex,extracellular exosome,centrosome	RNA binding,mRNA 3'-UTR binding,structural constituent of ribosome,protein binding,protein kinase binding,mRNA 5'-UTR binding,ubiquitin ligase inhibitor activity	nuclear-transcribed mRNA catabolic process, nonsense-mediated decay,neural tube closure,cytoplasmic translation,rRNA processing,translation,translational initiation,SRP-dependent cotranslational protein targeting to membrane,positive regulation of gene expression,viral transcription,cell differentiation,ribosomal small subunit biogenesis,protein stabilization,positive regulation of intrinsic apop…
Oc_UNINF / Oc_INF	Q9UNS2	Q9UNS2	-1.69977	1.69977	0.00413628	0.003819	6	Q9UNS2	COPS3	COP9 signalosome complex subunit 3	CSN3_HUMAN	2	-69.2166	0.307834	Oc_UNINF	Oc_INF	nucleus,nucleoplasm,cytoplasm,cytosol,COP9 signalosome	protein binding	protein deneddylation,nucleotide-excision repair, DNA damage recognition,in utero embryonic development,transcription-coupled nucleotide-excision repair,ubiquitin-dependent protein catabolic process,signal transduction,response to light stimulus,post-translational protein modification
Oc_UNINF / Oc_INF	Q9Y262	Q9Y262	-1.69909	1.69909	7.99575e-08	2.7107e-07	23	Q9Y262	EIF3L	Eukaryotic translation initiation factor 3 subunit L	EIF3L_HUMAN	9	-69.202	0.30798	Oc_UNINF	Oc_INF	fibrillar center,nucleoplasm,cytosol,eukaryotic translation initiation factor 3 complex,membrane	RNA binding,protein binding,translation initiation factor activity	translational initiation,viral translational termination-reinitiation
Oc_UNINF / Oc_INF	P40763	P40763	-1.69801	1.69801	0.000643438	0.000798667	5	P40763	STAT3	Signal transducer and activator of transcription 3	STAT3_HUMAN	4	-69.179	0.30821	Oc_UNINF	Oc_INF	nuclear chromatin,nucleus,nucleoplasm,cytoplasm,mitochondrial inner membrane,cytosol,plasma membrane,RNA polymerase II transcription factor complex	RNA polymerase II core promoter proximal region sequence-specific DNA binding,transcriptional activator activity, RNA polymerase II core promoter proximal region sequence-specific binding,RNA polymerase II repressing transcription factor binding,transcriptional activator activity, RNA polymerase II transcription regulatory region sequence-specific binding,DNA binding,transcription factor activity…	negative regulation of transcription from RNA polymerase II promoter,temperature homeostasis,eye photoreceptor cell differentiation,regulation of transcription, DNA-templated,regulation of transcription from RNA polymerase II promoter,protein import into nucleus,movement of cell or subcellular component,acute-phase response,inflammatory response,signal transduction,JAK-STAT cascade,nervous system…
Oc_UNINF / Oc_INF	O95373	O95373	-1.69565	1.69565	0.0265296	0.0176546	3	O95373	IPO7	Importin-7	IPO7_HUMAN	2	-69.1284	0.308716	Oc_UNINF	Oc_INF	nuclear pore,nucleoplasm,cytosol,membrane	transporter activity,protein binding,Ran GTPase binding,protein transporter activity,GTPase regulator activity,histone binding,SMAD binding	protein import into nucleus,intracellular protein transport,signal transduction,viral process,innate immune response,negative regulation of cyclin-dependent protein serine/threonine kinase activity
Oc_UNINF / Oc_INF	P00167	P00167	-1.69006	1.69006	2.21648e-05	4.14249e-05	11	P00167	CYB5A	Cytochrome b5	CYB5_HUMAN	3	-69.0086	0.309914	Oc_UNINF	Oc_INF	mitochondrial outer membrane,endoplasmic reticulum membrane,cytosol,membrane,integral component of membrane,intracellular membrane-bounded organelle,extracellular exosome	aldo-keto reductase (NADP) activity,cytochrome-c oxidase activity,enzyme binding,heme binding,metal ion binding	L-ascorbic acid metabolic process,electron transport chain,response to cadmium ion,hydrogen ion transmembrane transport
Oc_UNINF / Oc_INF	Q7L1Q6	Q7L1Q6	-1.68973	1.68973	4.6137e-07	1.32165e-06	17	Q7L1Q6	BZW1	Basic leucine zipper and W2 domain-containing protein 1	BZW1_HUMAN	6	-69.0016	0.309984	Oc_UNINF	Oc_INF	cytoplasm,membrane	RNA binding,cadherin binding	transcription, DNA-templated,regulation of transcription, DNA-templated
Oc_UNINF / Oc_INF	O43852	O43852	-1.68428	1.68428	0.00100563	0.00114232	14	O43852	CALU	Calumenin	CALU_HUMAN	9	-68.8841	0.311159	Oc_UNINF	Oc_INF	extracellular region,endoplasmic reticulum,endoplasmic reticulum lumen,endoplasmic reticulum membrane,Golgi apparatus,membrane,sarcoplasmic reticulum lumen,melanosome	calcium ion binding,protein binding	biological_process,post-translational protein modification,cellular protein metabolic process
Oc_UNINF / Oc_INF	Q99729	Q99729	-1.67835	1.67835	5.18682e-06	1.18763e-05	15	Q99729	HNRNPAB	Heterogeneous nuclear ribonucleoprotein A/B	ROAA_HUMAN	4	-68.7561	0.312439	Oc_UNINF	Oc_INF	nucleus,nucleoplasm,cytoplasm,intracellular ribonucleoprotein complex,RNA polymerase II transcription factor complex	RNA binding,mRNA binding,protein binding,transcription factor activity, sequence-specific DNA binding,sequence-specific DNA binding	epithelial to mesenchymal transition,positive regulation of transcription, DNA-templated
Oc_UNINF / Oc_INF	P49591	P49591	-1.67578	1.67578	1.91055e-05	3.65932e-05	14	P49591	SARS	Serine--tRNA ligase, cytoplasmic	SYSC_HUMAN	6	-68.7002	0.312998	Oc_UNINF	Oc_INF	nucleus,cytoplasm,cytosol,extracellular exosome	core promoter sequence-specific DNA binding,RNA binding,serine-tRNA ligase activity,protein binding,ATP binding,protein homodimerization activity,selenocysteine-tRNA ligase activity	negative regulation of transcription from RNA polymerase II promoter,transcription, DNA-templated,translation,tRNA aminoacylation for protein translation,seryl-tRNA aminoacylation,tRNA processing,selenocysteine metabolic process,negative regulation of angiogenesis,selenocysteinyl-tRNA(Sec) biosynthetic process,negative regulation of vascular endothelial growth factor production
Oc_UNINF / Oc_INF	Q09028	Q09028	-1.66124	1.66124	1.78908e-05	3.4723e-05	23	Q09028	RBBP4	Histone-binding protein RBBP4	RBBP4_HUMAN	6	-68.3834	0.316166	Oc_UNINF	Oc_INF	nuclear chromatin,nucleus,nucleoplasm,cytosol,Sin3 complex,NuRD complex,NURF complex,CAF-1 complex,ESC/E(Z) complex,protein complex	histone deacetylase activity,protein binding,histone binding,histone deacetylase binding,RNA polymerase II core promoter proximal region sequence-specific DNA binding,RNA polymerase II distal enhancer sequence-specific DNA binding,DNA-dependent ATPase activity,nucleosomal DNA binding	DNA replication,DNA replication-dependent nucleosome assembly,DNA replication-independent nucleosome assembly,chromatin remodeling,transcription, DNA-templated,regulation of transcription, DNA-templated,cell cycle,negative regulation of cell proliferation,histone deacetylation,chromatin assembly,CENP-A containing nucleosome assembly,ATP-dependent chromatin remodeling,negative regulation of gene e…
Oc_UNINF / Oc_INF	P35998	P35998	-1.64213	1.64213	0.00987044	0.00778714	7	P35998	PSMC2	26S protease regulatory subunit 7	PRS7_HUMAN	5	-67.9618	0.320382	Oc_UNINF	Oc_INF	proteasome complex,cytoplasmic mRNA processing body,extracellular region,nucleus,nucleoplasm,cytoplasm,cytosol,proteasome regulatory particle, base subcomplex,membrane,proteasome accessory complex,nuclear proteasome complex,cytosolic proteasome complex,secretory granule lumen,cytoplasmic ribonucleoprotein granule,ficolin-1-rich granule lumen	protein binding,ATP binding,ATPase activity,TBP-class protein binding,proteasome-activating ATPase activity	MAPK cascade,protein polyubiquitination,osteoblast differentiation,stimulatory C-type lectin receptor signaling pathway,antigen processing and presentation of exogenous peptide antigen via MHC class I, TAP-dependent,ubiquitin-dependent protein catabolic process,regulation of cellular amino acid metabolic process,negative regulation of G2/M transition of mitotic cell cycle,viral process,protein de…
Oc_UNINF / Oc_INF	P62244	P62244	-1.63374	1.63374	2.53026e-05	4.63645e-05	13	P62244	RPS15A	40S ribosomal protein S15a	RS15A_HUMAN	5	-67.7749	0.322251	Oc_UNINF	Oc_INF	nucleoplasm,cytoplasm,mitochondrion,cytosol,membrane,cytosolic small ribosomal subunit,extracellular matrix,extracellular exosome	RNA binding,structural constituent of ribosome,protein binding	nuclear-transcribed mRNA catabolic process, nonsense-mediated decay,rRNA processing,translation,translational initiation,SRP-dependent cotranslational protein targeting to membrane,positive regulation of cell proliferation,response to virus,viral transcription,positive regulation of cell cycle
Oc_UNINF / Oc_INF	O60869	O60869	-1.63129	1.63129	0.00157291	0.00164961	7	O60869	EDF1	Endothelial differentiation-related factor 1	EDF1_HUMAN	2	-67.72	0.3228	Oc_UNINF	Oc_INF	intracellular,nucleus,nucleolus,cytoplasm,cytosol,extracellular exosome,transcription factor TFIID complex	transcription coactivator activity,RNA binding,protein binding,calmodulin binding,sequence-specific DNA binding,transcription factor activity, sequence-specific DNA binding,histone acetyltransferase activity,methyltransferase activity	transcription, DNA-templated,regulation of transcription, DNA-templated,multicellular organism development,regulation of lipid metabolic process,positive regulation of DNA binding,endothelial cell differentiation,positive regulation of transcription, DNA-templated
Oc_UNINF / Oc_INF	Q9UQ80	Q9UQ80	-1.62767	1.62767	4.53261e-20	9.01028e-19	47	Q9UQ80	PA2G4	Proliferation-associated protein 2G4	PA2G4_HUMAN	13	-67.6389	0.323611	Oc_UNINF	Oc_INF	extracellular region,nucleus,nucleolus,cytoplasm,membrane,intracellular ribonucleoprotein complex,azurophil granule lumen,extracellular exosome	DNA binding,transcription factor activity, sequence-specific DNA binding,RNA binding,protein binding,ubiquitin protein ligase binding	transcription, DNA-templated,rRNA processing,regulation of translation,cell cycle arrest,cell proliferation,negative regulation of apoptotic process,neutrophil degranulation,positive regulation of cell differentiation,negative regulation of transcription, DNA-templated
Oc_UNINF / Oc_INF	O75937	O75937	-1.61926	1.61926	0.00643241	0.00545881	6	O75937	DNAJC8	DnaJ homolog subfamily C member 8	DNJC8_HUMAN	2	-67.4497	0.325503	Oc_UNINF	Oc_INF	nucleus,nucleoplasm,cytosol,intercellular bridge	Hsp70 protein binding	mRNA splicing, via spliceosome
Oc_UNINF / Oc_INF	P46777	P46777	-1.61529	1.61529	0.000247609	0.000351964	19	P46777	RPL5	60S ribosomal protein L5	RL5_HUMAN	4	-67.3601	0.326399	Oc_UNINF	Oc_INF	nucleus,nucleoplasm,nucleolus,cytoplasm,endoplasmic reticulum,cytosol,focal adhesion,membrane,cytosolic large ribosomal subunit,intracellular ribonucleoprotein complex,protein complex,extracellular exosome	RNA binding,mRNA 3'-UTR binding,structural constituent of ribosome,protein binding,5S rRNA binding,ubiquitin protein ligase binding,mRNA 5'-UTR binding,ubiquitin ligase inhibitor activity	ribosomal large subunit assembly,nuclear-transcribed mRNA catabolic process, nonsense-mediated decay,rRNA processing,translation,translational initiation,SRP-dependent cotranslational protein targeting to membrane,positive regulation of gene expression,viral transcription,ribosomal large subunit biogenesis,positive regulation of translation,protein stabilization,regulation of signal transduction …
Oc_UNINF / Oc_INF	Q14566	Q14566	-1.59959	1.59959	0.000931868	0.00107719	11	Q14566	MCM6	DNA replication licensing factor MCM6	MCM6_HUMAN	4	-67.0028	0.329972	Oc_UNINF	Oc_INF	nuclear chromosome, telomeric region,nucleus,nucleoplasm,MCM complex	single-stranded DNA binding,protein binding,ATP binding,identical protein binding,ATP-dependent DNA helicase activity	G1/S transition of mitotic cell cycle,DNA replication,DNA unwinding involved in DNA replication,DNA replication initiation
Oc_UNINF / Oc_INF	Q14444	Q14444	-1.58586	1.58586	0.0013139	0.00142348	6	Q14444	CAPRIN1	Caprin-1	CAPR1_HUMAN	4	-66.6875	0.333125	Oc_UNINF	Oc_INF	cytoplasmic mRNA processing body,cytosol,integral component of plasma membrane,cytoplasmic stress granule,membrane,dendrite	RNA binding,protein binding	negative regulation of translation,positive regulation of dendrite morphogenesis,positive regulation of dendritic spine morphogenesis
Oc_UNINF / Oc_INF	O43143	O43143	-1.58016	1.58016	0.0431218	0.0263757	3	O43143	DHX15	Pre-mRNA-splicing factor ATP-dependent RNA helicase DHX15	DHX15_HUMAN	2	-66.5556	0.334444	Oc_UNINF	Oc_INF	nucleus,nucleoplasm,U12-type spliceosomal complex,nucleolus,cytoplasm,nuclear speck,U2-type post-mRNA release spliceosomal complex	RNA binding,RNA helicase activity,double-stranded RNA binding,ATP-dependent RNA helicase activity,protein binding,ATP binding	mRNA splicing, via spliceosome,mRNA processing,RNA splicing,response to toxic substance,response to alkaloid
Oc_UNINF / Oc_INF	P62333	P62333	-1.57364	1.57364	0.0101356	0.00798194	3	P62333	PSMC6	26S protease regulatory subunit 10B	PRS10_HUMAN	2	-66.4041	0.335959	Oc_UNINF	Oc_INF	proteasome complex,nucleus,nucleoplasm,cytosol,proteasome regulatory particle, base subcomplex,membrane,proteasome accessory complex,nuclear proteasome complex,cytosolic proteasome complex,extracellular exosome	protein binding,ATP binding,ATPase activity,TBP-class protein binding,protein binding, bridging,proteasome-activating ATPase activity,identical protein binding	MAPK cascade,protein polyubiquitination,stimulatory C-type lectin receptor signaling pathway,antigen processing and presentation of exogenous peptide antigen via MHC class I, TAP-dependent,ubiquitin-dependent protein catabolic process,regulation of cellular amino acid metabolic process,negative regulation of G2/M transition of mitotic cell cycle,protein deubiquitination,ER-associated ubiquitin-de…
Oc_UNINF / Oc_INF	P63010	P63010	-1.57309	1.57309	8.59154e-06	1.83585e-05	28	P63010	AP2B1	AP-2 complex subunit beta	AP2B1_HUMAN	10	-66.3912	0.336088	Oc_UNINF	Oc_INF	trans-Golgi network,cytosol,plasma membrane,membrane,AP-2 adaptor complex,endocytic vesicle membrane,clathrin-coated endocytic vesicle membrane,endolysosome membrane,clathrin-coated endocytic vesicle	signal sequence binding,protein binding,clathrin binding,protein complex binding,clathrin adaptor activity	ventricular septum development,intracellular protein transport,microtubule-based movement,antigen processing and presentation of exogenous peptide antigen via MHC class II,low-density lipoprotein particle receptor catabolic process,low-density lipoprotein particle clearance,aorta development,positive regulation of endocytosis,ephrin receptor signaling pathway,clathrin coat assembly,regulation of …
Oc_UNINF / Oc_INF	P62906	P62906	-1.5722	1.5722	7.37757e-09	3.16319e-08	16	P62906	RPL10A	60S ribosomal protein L10a	RL10A_HUMAN	6	-66.3706	0.336294	Oc_UNINF	Oc_INF	nucleus,cytosol,focal adhesion,membrane,cytosolic large ribosomal subunit,extracellular exosome	RNA binding,structural constituent of ribosome,protein binding	nuclear-transcribed mRNA catabolic process, nonsense-mediated decay,maturation of LSU-rRNA,rRNA processing,translation,translational initiation,SRP-dependent cotranslational protein targeting to membrane,viral transcription,response to ethanol
Oc_UNINF / Oc_INF	P33992	P33992	-1.54968	1.54968	0.00900855	0.00727336	2	P33992	MCM5	DNA replication licensing factor MCM5	MCM5_HUMAN	3	-65.8414	0.341586	Oc_UNINF	Oc_INF	nuclear chromosome, telomeric region,nucleus,nucleoplasm,cytosol,membrane,MCM complex	DNA helicase activity,chromatin binding,DNA replication origin binding,protein binding,ATP binding	G1/S transition of mitotic cell cycle,DNA replication,DNA replication initiation,DNA duplex unwinding
Oc_UNINF / Oc_INF	Q9HB71	Q9HB71	-1.54553	1.54553	3.55317e-05	6.27425e-05	12	Q9HB71	CACYBP	Calcyclin-binding protein	CYBP_HUMAN	3	-65.743	0.34257	Oc_UNINF	Oc_INF	nuclear envelope lumen,nucleoplasm,cytosol,SCF ubiquitin ligase complex,beta-catenin destruction complex,neuron projection,cell body,extracellular exosome	protein binding,protein domain specific binding,ubiquitin protein ligase binding,protein homodimerization activity	aging,positive regulation of DNA replication,cardiac muscle cell differentiation,response to growth hormone,negative regulation of cell death,cellular response to calcium ion,cellular response to leukemia inhibitory factor
Oc_UNINF / Oc_INF	P62736;P63267	P62736;P63267	-1.54311	1.54311	3.02996e-05	5.4681e-05	16	P62736;P63267	ACTA2;ACTG2	Actin, aortic smooth muscle;Actin, gamma-enteric smooth muscle	ACTA_HUMAN;ACTH_HUMAN	3	-65.6855	0.343145	Oc_UNINF	Oc_INF	extracellular space,cytoplasm,cytosol,cytoskeleton,lamellipodium,filopodium,protein complex,cell body,extracellular exosome;extracellular space,cytoplasm,cytosol,lamellipodium,filopodium,myosin filament,cell body,extracellular exosome,cell periphery,blood microparticle	ATP binding,protein kinase binding;ATP binding	muscle contraction,response to virus,positive regulation of gene expression,glomerular mesangial cell development,mesenchyme migration;muscle contraction,positive regulation of gene expression,mesenchyme migration
Oc_UNINF / Oc_INF	Q92973	Q92973	-1.54274	1.54274	1.81406e-05	3.50522e-05	11	Q92973	TNPO1	Transportin-1	TNPO1_HUMAN	4	-65.6766	0.343234	Oc_UNINF	Oc_INF	nucleus,cytoplasm,cytosol,cilium,nuclear membrane,nuclear periphery,extracellular exosome	RNA binding,protein binding,nuclear localization sequence binding,Ran GTPase binding,protein transporter activity	protein import into nucleus, translocation,NLS-bearing protein import into nucleus,ribosomal protein import into nucleus,viral process,intraciliary transport involved in cilium morphogenesis,regulation of mRNA stability
Oc_UNINF / Oc_INF	P48506	P48506	-1.54268	1.54268	1.25982e-09	6.2847e-09	22	P48506	GCLC	Glutamate--cysteine ligase catalytic subunit	GSH1_HUMAN	8	-65.6753	0.343247	Oc_UNINF	Oc_INF	cytosol,glutamate-cysteine ligase complex	magnesium ion binding,glutamate-cysteine ligase activity,ATP binding,glutamate binding,ADP binding,protein heterodimerization activity,coenzyme binding	cysteine metabolic process,glutamate metabolic process,glutathione biosynthetic process,response to oxidative stress,aging,response to nutrient,apoptotic mitochondrial changes,response to heat,response to xenobiotic stimulus,response to hormone,response to activity,L-ascorbic acid metabolic process,negative regulation of protein ubiquitination,positive regulation of proteasomal ubiquitin-dependen…
Oc_UNINF / Oc_INF	Q14152	Q14152	-1.53183	1.53183	6.76964e-08	2.37903e-07	19	Q14152	EIF3A	Eukaryotic translation initiation factor 3 subunit A	EIF3A_HUMAN	9	-65.4162	0.345838	Oc_UNINF	Oc_INF	nucleus,nucleolus,cytoplasm,cytosol,eukaryotic translation initiation factor 3 complex,microtubule,membrane,multi-eIF complex,eukaryotic translation initiation factor 3 complex, eIF3e,eukaryotic translation initiation factor 3 complex, eIF3m	RNA binding,mRNA binding,structural molecule activity,protein binding,receptor tyrosine kinase binding,translation initiation factor activity	formation of cytoplasmic translation initiation complex,translation reinitiation,translational initiation,negative regulation of ERK1 and ERK2 cascade,IRES-dependent viral translational initiation,viral translational termination-reinitiation
Oc_UNINF / Oc_INF	P62993	P62993	-1.51498	1.51498	0.0005716	0.000718332	7	P62993	GRB2	Growth factor receptor-bound protein 2	GRB2_HUMAN	2	-65.0098	0.349902	Oc_UNINF	Oc_INF	nucleus,nucleoplasm,nucleolus,cytoplasm,endosome,Golgi apparatus,cytosol,plasma membrane,cell-cell junction,COP9 signalosome,vesicle membrane,extrinsic component of cytoplasmic side of plasma membrane,extracellular exosome,Grb2-EGFR complex	phosphotyrosine binding,RNA binding,non-membrane spanning protein tyrosine kinase activity,SH3/SH2 adaptor activity,Ras guanyl-nucleotide exchange factor activity,epidermal growth factor receptor binding,neurotrophin TRKA receptor binding,protein binding,1-phosphatidylinositol-3-kinase activity,SH3 domain binding,protein kinase binding,protein phosphatase binding,identical protein binding,insulin…	MAPK cascade,epidermal growth factor receptor signaling pathway,Ras protein signal transduction,cell-cell signaling,axon guidance,aging,insulin receptor signaling pathway,fibroblast growth factor receptor signaling pathway,viral process,cell migration,cell differentiation,positive regulation of actin filament polymerization,T cell costimulation,receptor internalization,entry of bacterium into hos…
Oc_UNINF / Oc_INF	Q9H444	Q9H444	-1.50931	1.50931	0.00128086	0.00139692	5	Q9H444	CHMP4B	Charged multivesicular body protein 4b	CHM4B_HUMAN	2	-64.8721	0.351279	Oc_UNINF	Oc_INF	ESCRT III complex,nucleus,nuclear envelope,cytoplasm,endosome,cytosol,cytoplasmic side of plasma membrane,membrane coat,midbody,late endosome membrane,vesicle,extracellular exosome	protein binding,identical protein binding,protein homodimerization activity,cadherin binding	mitotic cytokinesis,cell separation after cytokinesis,posttranslational protein targeting to membrane,autophagy,nucleus organization,vacuolar transport,mitotic metaphase plate congression,exit from mitosis,regulation of centrosome duplication,endosomal transport,macroautophagy,viral life cycle,nuclear envelope reassembly,multivesicular body assembly,maintenance of lens transparency,viral budding …
Oc_UNINF / Oc_INF	P30153	P30153	-1.50888	1.50888	1.89599e-09	9.28186e-09	27	P30153	PPP2R1A	Serine/threonine-protein phosphatase 2A 65 kDa regulatory subunit A alpha isoform	2AAA_HUMAN	8	-64.8616	0.351384	Oc_UNINF	Oc_INF	protein phosphatase type 2A complex,chromosome, centromeric region,nucleus,mitochondrion,cytosol,microtubule cytoskeleton,membrane,lateral plasma membrane,dendrite,extracellular exosome	protein serine/threonine phosphatase activity,protein binding,protein phosphatase regulator activity,protein heterodimerization activity,protein antigen binding	G2/M transition of mitotic cell cycle,nuclear-transcribed mRNA catabolic process, nonsense-mediated decay,inactivation of MAPK activity,regulation of DNA replication,regulation of transcription, DNA-templated,protein complex assembly,protein dephosphorylation,ceramide metabolic process,apoptotic process,chromosome segregation,mitotic nuclear envelope reassembly,female meiotic division,RNA splicin…
Oc_UNINF / Oc_INF	Q15181	Q15181	-1.4974	1.4974	0.000793641	0.000948013	6	Q15181	PPA1	Inorganic pyrophosphatase	IPYR_HUMAN	3	-64.5809	0.354191	Oc_UNINF	Oc_INF	cytoplasm,cytosol,extracellular exosome	magnesium ion binding,inorganic diphosphatase activity	tRNA aminoacylation for protein translation,phosphate-containing compound metabolic process,diphosphate metabolic process
Oc_UNINF / Oc_INF	P06454	P06454	-1.48832	1.48832	0.00532246	0.00470557	12	P06454	PTMA	Prothymosin alpha	PTMA_HUMAN	3	-64.3572	0.356428	Oc_UNINF	Oc_INF	nucleus,nucleoplasm,cytosol,extracellular exosome	protein binding,activating transcription factor binding,histone binding	transcription, DNA-templated,histone exchange
Oc_UNINF / Oc_INF	O14980	O14980	-1.4835	1.4835	2.5605e-07	7.74048e-07	29	O14980	XPO1	Exportin-1	XPO1_HUMAN	10	-64.2381	0.357619	Oc_UNINF	Oc_INF	kinetochore,nucleus,nuclear envelope,annulate lamellae,nucleoplasm,nucleolus,cytoplasm,cytosol,Cajal body,membrane,intracellular ribonucleoprotein complex,nuclear membrane,intracellular membrane-bounded organelle,protein complex,host cell	RNA binding,nuclear export signal receptor activity,transporter activity,nucleocytoplasmic transporter activity,protein binding,Ran GTPase binding,protein transporter activity,protein domain specific binding	ribosomal subunit export from nucleus,ribosomal large subunit export from nucleus,ribosomal small subunit export from nucleus,negative regulation of transcription from RNA polymerase II promoter,protein export from nucleus,nucleocytoplasmic transport,sister chromatid cohesion,regulation of centrosome duplication,viral process,protein localization to nucleus,regulation of protein catabolic process…
Oc_UNINF / Oc_INF	P00338	P00338	-1.48331	1.48331	0.00104735	0.0011795	24	P00338	LDHA	L-lactate dehydrogenase A chain	LDHA_HUMAN	13	-64.2332	0.357668	Oc_UNINF	Oc_INF	nucleus,cytosol,membrane,extracellular exosome	L-lactate dehydrogenase activity,protein binding,kinase binding,identical protein binding,cadherin binding,NAD binding	response to hypoxia,lactate metabolic process,pyruvate metabolic process,glycolytic process,response to nutrient,response to glucose,NAD metabolic process,response to hydrogen peroxide,positive regulation of apoptotic process,response to estrogen,post-embryonic animal organ development,response to cAMP,oxidation-reduction process
Oc_UNINF / Oc_INF	P07910	P07910	-1.48058	1.48058	0.00154436	0.00162677	6	P07910	HNRNPC	Heterogeneous nuclear ribonucleoproteins C1/C2	HNRPC_HUMAN	4	-64.1656	0.358344	Oc_UNINF	Oc_INF	nuclear chromatin,extracellular region,nucleus,nucleoplasm,spliceosomal complex,cytosol,actin cytoskeleton,membrane,protein complex,extracellular exosome,catalytic step 2 spliceosome,telomerase holoenzyme complex	RNA polymerase II core promoter proximal region sequence-specific DNA binding,RNA polymerase II distal enhancer sequence-specific DNA binding,RNA binding,mRNA 3'-UTR binding,protein binding,poly(U) RNA binding,nucleosomal DNA binding,identical protein binding,telomerase RNA binding,N6-methyladenosine-containing RNA binding	mRNA splicing, via spliceosome,osteoblast differentiation,RNA splicing,RNA metabolic process,negative regulation of telomere maintenance via telomerase,ATP-dependent chromatin remodeling,3'-UTR-mediated mRNA stabilization
Oc_UNINF / Oc_INF	P68371	P68371	-1.47104	1.47104	3.35653e-17	4.49365e-16	43	P68371	TUBB4B	Tubulin beta-4B chain	TBB4B_HUMAN	13	-63.9278	0.360722	Oc_UNINF	Oc_INF	extracellular region,nucleus,cytosol,cytoskeleton,microtubule,extracellular matrix,azurophil granule lumen,myelin sheath,extracellular exosome,extracellular vesicle	double-stranded RNA binding,GTPase activity,structural constituent of cytoskeleton,GTP binding,MHC class I protein binding,unfolded protein binding	G2/M transition of mitotic cell cycle,movement of cell or subcellular component,cytoskeleton organization,microtubule-based process,regulation of G2/M transition of mitotic cell cycle,natural killer cell mediated cytotoxicity,neutrophil degranulation,ciliary basal body docking
Oc_UNINF / Oc_INF	P49588	P49588	-1.46518	1.46518	1.23217e-06	3.24621e-06	22	P49588	AARS	Alanine--tRNA ligase, cytoplasmic	SYAC_HUMAN	7	-63.781	0.36219	Oc_UNINF	Oc_INF	cytoplasm,cytosol,membrane,extracellular exosome,mitochondrion	tRNA binding,aminoacyl-tRNA editing activity,alanine-tRNA ligase activity,ATP binding,amino acid binding,metal ion binding	tRNA modification,tRNA aminoacylation for protein translation,alanyl-tRNA aminoacylation,tRNA processing,cerebellar Purkinje cell layer development,negative regulation of neuron apoptotic process,neuromuscular process controlling balance,Requires Ontology
Oc_UNINF / Oc_INF	P50454	P50454	-1.46259	1.46259	0.00179231	0.0018545	16	P50454	SERPINH1	Serpin H1	SERPH_HUMAN	8	-63.7159	0.362841	Oc_UNINF	Oc_INF	endoplasmic reticulum,endoplasmic reticulum lumen,endoplasmic reticulum-Golgi intermediate compartment,membrane raft,extracellular exosome,extracellular space	RNA binding,serine-type endopeptidase inhibitor activity,collagen binding,unfolded protein binding	chondrocyte development involved in endochondral bone morphogenesis,response to unfolded protein,negative regulation of endopeptidase activity,collagen fibril organization,collagen biosynthetic process,protein maturation
Oc_UNINF / Oc_INF	Q9BUF5	Q9BUF5	-1.46025	1.46025	0.00748504	0.00620756	5	Q9BUF5	TUBB6	Tubulin beta-6 chain	TBB6_HUMAN	3	-63.6571	0.363429	Oc_UNINF	Oc_INF	nucleus,cytoplasm,microtubule,extracellular exosome	molecular_function,GTPase activity,structural constituent of cytoskeleton,GTP binding	cytoskeleton organization,microtubule-based process
Oc_UNINF / Oc_INF	P09651	P09651	-1.45154	1.45154	5.74556e-10	3.03958e-09	27	P09651	HNRNPA1	Heterogeneous nuclear ribonucleoprotein A1	ROA1_HUMAN	7	-63.4369	0.365631	Oc_UNINF	Oc_INF	nucleus,nucleoplasm,spliceosomal complex,cytoplasm,membrane,intracellular ribonucleoprotein complex,extracellular exosome,catalytic step 2 spliceosome	single-stranded DNA binding,RNA binding,single-stranded RNA binding,protein binding,protein domain specific binding,miRNA binding,pre-mRNA binding,telomeric repeat-containing RNA binding,G-rich strand telomeric DNA binding	regulation of alternative mRNA splicing, via spliceosome,mRNA splicing, via spliceosome,RNA export from nucleus,fibroblast growth factor receptor signaling pathway,viral process,RNA metabolic process,negative regulation of telomere maintenance via telomerase,positive regulation of telomere maintenance via telomerase,cellular response to glucose starvation,mRNA transport,nuclear export,nuclear imp…
Oc_UNINF / Oc_INF	P15170	P15170	-1.45086	1.45086	0.0201955	0.0141089	4	P15170	GSPT1	Eukaryotic peptide chain release factor GTP-binding subunit ERF3A	ERF3A_HUMAN	2	-63.4196	0.365804	Oc_UNINF	Oc_INF	intracellular,cytosol,translation release factor complex	RNA binding,translation release factor activity,GTPase activity,protein binding,GTP binding	G1/S transition of mitotic cell cycle,nuclear-transcribed mRNA catabolic process, nonsense-mediated decay,cytoplasmic translational termination,translational termination,protein methylation
Oc_UNINF / Oc_INF	P62701	P62701	-1.44876	1.44876	0.00114093	0.00126534	11	P62701	RPS4X	40S ribosomal protein S4, X isoform	RS4X_HUMAN	6	-63.3663	0.366337	Oc_UNINF	Oc_INF	nucleoplasm,cytosol,ribosome,polysome,focal adhesion,small ribosomal subunit,membrane,cytosolic small ribosomal subunit,intracellular ribonucleoprotein complex,extracellular matrix,cytoplasmic ribonucleoprotein granule,extracellular exosome	RNA binding,structural constituent of ribosome,protein binding,rRNA binding	nuclear-transcribed mRNA catabolic process, nonsense-mediated decay,rRNA processing,translation,translational initiation,SRP-dependent cotranslational protein targeting to membrane,multicellular organism development,positive regulation of cell proliferation,viral transcription,response to ethanol,positive regulation of translation
Oc_UNINF / Oc_INF	O95777	O95777	-1.44078	1.44078	0.00863726	0.00700809	6	O95777	LSM8	U6 snRNA-associated Sm-like protein LSm8	LSM8_HUMAN	3	-63.1632	0.368368	Oc_UNINF	Oc_INF	nucleoplasm,U6 snRNP,U4/U6 x U5 tri-snRNP complex,precatalytic spliceosome	RNA binding,protein binding,U6 snRNA binding	mRNA splicing, via spliceosome
Oc_UNINF / Oc_INF	Q9BZZ5	Q9BZZ5	-1.43271	1.43271	0.0105897	0.008275	6	Q9BZZ5	API5	Apoptosis inhibitor 5	API5_HUMAN	2	-62.9566	0.370434	Oc_UNINF	Oc_INF	nucleus,spliceosomal complex,cytoplasm,membrane,nuclear speck	RNA binding,protein binding,fibroblast growth factor binding	apoptotic process,negative regulation of apoptotic process,negative regulation of fibroblast apoptotic process
Oc_UNINF / Oc_INF	O75369	O75369	-1.42812	1.42812	2.99657e-19	5.46041e-18	81	O75369	FLNB	Filamin-B	FLNB_HUMAN	27	-62.8385	0.371615	Oc_UNINF	Oc_INF	stress fiber,cytoplasm,cytosol,plasma membrane,brush border,focal adhesion,cell cortex,actin cytoskeleton,integral component of membrane,Z disc,extracellular matrix,phagocytic vesicle,extracellular exosome	RNA binding,actin binding,protein binding,identical protein binding,cadherin binding	keratinocyte development,epithelial cell morphogenesis,cytoskeletal anchoring at plasma membrane,signal transduction,skeletal muscle tissue development,actin cytoskeleton organization,cellular response to interferon-gamma
Oc_UNINF / Oc_INF	P84098	P84098	-1.42174	1.42174	0.00566233	0.00495926	6	P84098	RPL19	60S ribosomal protein L19	RL19_HUMAN	2	-62.6737	0.373263	Oc_UNINF	Oc_INF	cytosol,focal adhesion,membrane,cytosolic large ribosomal subunit	RNA binding,structural constituent of ribosome,protein binding	nuclear-transcribed mRNA catabolic process, nonsense-mediated decay,rRNA processing,translation,translational initiation,SRP-dependent cotranslational protein targeting to membrane,viral transcription
Oc_UNINF / Oc_INF	P36871	P36871	-1.41777	1.41777	2.08376e-11	1.39484e-10	38	P36871	PGM1	Phosphoglucomutase-1	PGM1_HUMAN	11	-62.571	0.37429	Oc_UNINF	Oc_INF	extracellular region,cytoplasm,cytosol,actin cytoskeleton,extracellular exosome,tertiary granule lumen,ficolin-1-rich granule lumen	magnesium ion binding,phosphoglucomutase activity,protein binding	glycogen biosynthetic process,glycogen catabolic process,glucose metabolic process,gluconeogenesis,glycolytic process,galactose catabolic process,neutrophil degranulation
Oc_UNINF / Oc_INF	P04179	P04179	-1.41163	1.41163	0.00171195	0.00177978	8	P04179	SOD2	Superoxide dismutase [Mn], mitochondrial	SODM_HUMAN	2	-62.4112	0.375888	Oc_UNINF	Oc_INF	mitochondrion,mitochondrial matrix,extracellular exosome	superoxide dismutase activity,manganese ion binding,identical protein binding	response to superoxide,age-dependent response to reactive oxygen species,release of cytochrome c from mitochondria,vasodilation by acetylcholine involved in regulation of systemic arterial blood pressure,regulation of transcription from RNA polymerase II promoter,superoxide metabolic process,mitochondrion organization,regulation of blood pressure,negative regulation of cell proliferation,removal …
Oc_UNINF / Oc_INF	Q9NQW7	Q9NQW7	-1.40461	1.40461	0.0571209	0.033234	4	Q9NQW7	XPNPEP1	Xaa-Pro aminopeptidase 1	XPP1_HUMAN	2	-62.2279	0.377721	Oc_UNINF	Oc_INF	cytoplasm,cytosol,extracellular exosome	aminopeptidase activity,manganese ion binding,protein homodimerization activity,metalloaminopeptidase activity	proteolysis,bradykinin catabolic process
Oc_UNINF / Oc_INF	P62269	P62269	-1.40349	1.40349	0.00369323	0.003471	7	P62269	RPS18	40S ribosomal protein S18	RS18_HUMAN	6	-62.1987	0.378013	Oc_UNINF	Oc_INF	nucleus,nucleoplasm,cytosol,ribosome,focal adhesion,small ribosomal subunit,membrane,cytosolic small ribosomal subunit,extracellular matrix,extracellular exosome	RNA binding,structural constituent of ribosome,protein binding,rRNA binding	nuclear-transcribed mRNA catabolic process, nonsense-mediated decay,rRNA processing,translation,translational initiation,SRP-dependent cotranslational protein targeting to membrane,viral transcription,ribosome biogenesis
Oc_UNINF / Oc_INF	Q9NTK5	Q9NTK5	-1.39991	1.39991	7.39641e-07	2.0344e-06	10	Q9NTK5	OLA1	Obg-like ATPase 1	OLA1_HUMAN	3	-62.1046	0.378954	Oc_UNINF	Oc_INF	extracellular region,nucleolus,cytoplasm,centrosome,cytosol,membrane,platelet alpha granule lumen,extracellular exosome	protein binding,ATP binding,GTP binding,ATPase activity,cadherin binding,metal ion binding	platelet degranulation,ATP metabolic process
Oc_UNINF / Oc_INF	Q9NUQ9	Q9NUQ9	-1.39336	1.39336	0.00336204	0.00321267	6	Q9NUQ9	FAM49B	Protein FAM49B	FA49B_HUMAN	3	-61.9322	0.380678	Oc_UNINF	Oc_INF	extracellular region,cilium,membrane,platelet alpha granule lumen,extracellular exosome	protein binding,MHC class Ib protein binding, via antigen binding groove	positive regulation of T cell mediated cytotoxicity,platelet degranulation,positive regulation of interferon-gamma production,positive regulation of T cell activation,positive regulation of memory T cell activation
Oc_UNINF / Oc_INF	Q13283	Q13283	-1.3885	1.3885	0.00054413	0.000688427	13	Q13283	G3BP1	Ras GTPase-activating protein-binding protein 1	G3BP1_HUMAN	4	-61.8039	0.381961	Oc_UNINF	Oc_INF	nucleus,cytosol,plasma membrane,focal adhesion,cytoplasmic stress granule,intracellular ribonucleoprotein complex	DNA binding,RNA binding,mRNA binding,ATP-dependent DNA helicase activity,ATP-dependent RNA helicase activity,endonuclease activity,protein binding,ATP binding	Ras protein signal transduction,DNA duplex unwinding,negative regulation of canonical Wnt signaling pathway,nucleic acid phosphodiester bond hydrolysis
Oc_UNINF / Oc_INF	Q00610	Q00610	-1.37701	1.37701	6.49404e-31	2.74844e-29	90	Q00610	CLTC	Clathrin heavy chain 1	CLH1_HUMAN	38	-61.4985	0.385015	Oc_UNINF	Oc_INF	lysosome,endosome,spindle,cytosol,plasma membrane,focal adhesion,membrane,clathrin coat,clathrin coat of trans-Golgi network vesicle,clathrin coat of coated pit,clathrin-coated vesicle,clathrin-coated endocytic vesicle membrane,extracellular matrix,trans-Golgi network membrane,endolysosome membrane,melanosome,intracellular membrane-bounded organelle,protein complex,clathrin-coated endocytic vesic…	RNA binding,double-stranded RNA binding,structural molecule activity,protein binding,protein kinase binding,clathrin light chain binding,low-density lipoprotein particle receptor binding,disordered domain specific binding,ubiquitin-specific protease binding	mitotic cell cycle,osteoblast differentiation,intracellular protein transport,receptor-mediated endocytosis,autophagy,microtubule-based movement,antigen processing and presentation of exogenous peptide antigen via MHC class II,receptor internalization,low-density lipoprotein particle receptor catabolic process,transferrin transport,low-density lipoprotein particle clearance,retrograde transport, …
Oc_UNINF / Oc_INF	Q15366	Q15366	-1.35499	1.35499	0.00396752	0.00369177	6	Q15366	PCBP2	Poly(rC)-binding protein 2	PCBP2_HUMAN	2	-60.9062	0.390938	Oc_UNINF	Oc_INF	nucleus,nucleoplasm,cytoplasm,cytosol,focal adhesion,membrane,intracellular ribonucleoprotein complex,extracellular exosome	DNA binding,RNA binding,protein binding,enzyme binding,ubiquitin protein ligase binding	mRNA splicing, via spliceosome,RNA metabolic process,mRNA metabolic process,negative regulation of type I interferon production,viral RNA genome replication,proteasome-mediated ubiquitin-dependent protein catabolic process,innate immune response,negative regulation of defense response to virus,defense response to virus,IRES-dependent viral translational initiation
Oc_UNINF / Oc_INF	Q15819	Q15819	-1.35352	1.35352	0.01144	0.00884459	16	Q15819	UBE2V2	Ubiquitin-conjugating enzyme E2 variant 2	UB2V2_HUMAN	4	-60.8664	0.391336	Oc_UNINF	Oc_INF	nucleus,nucleoplasm,cytoplasm,UBC13-MMS2 complex,extracellular exosome	protein binding,ubiquitin protein ligase binding,ubiquitin protein ligase activity,ubiquitin conjugating enzyme activity	protein polyubiquitination,DNA double-strand break processing,regulation of DNA repair,postreplication repair,double-strand break repair via nonhomologous end joining,cell proliferation,positive regulation of neuron projection development,protein ubiquitination,positive regulation of proteasomal ubiquitin-dependent protein catabolic process,error-free postreplication DNA repair,negative regulatio…
Oc_UNINF / Oc_INF	Q9UNM6	Q9UNM6	-1.34882	1.34882	0.00433833	0.00397478	4	Q9UNM6	PSMD13	26S proteasome non-ATPase regulatory subunit 13	PSD13_HUMAN	3	-60.7386	0.392614	Oc_UNINF	Oc_INF	proteasome complex,extracellular region,nucleus,nucleoplasm,cytosol,proteasome regulatory particle,proteasome regulatory particle, lid subcomplex,membrane,proteasome accessory complex,secretory granule lumen,extracellular exosome,ficolin-1-rich granule lumen	structural molecule activity	MAPK cascade,protein polyubiquitination,stimulatory C-type lectin receptor signaling pathway,antigen processing and presentation of exogenous peptide antigen via MHC class I, TAP-dependent,ubiquitin-dependent protein catabolic process,regulation of cellular amino acid metabolic process,meiosis I,negative regulation of G2/M transition of mitotic cell cycle,protein deubiquitination,anaphase-promoti…
Oc_UNINF / Oc_INF	Q9Y696	Q9Y696	-1.34259	1.34259	1.29534e-08	5.27792e-08	31	Q9Y696	CLIC4	Chloride intracellular channel protein 4	CLIC4_HUMAN	9	-60.5687	0.394313	Oc_UNINF	Oc_INF	intracellular,cytoplasm,mitochondrion,centrosome,cytosol,plasma membrane,microvillus,cell-cell junction,cell surface,actin cytoskeleton,nuclear matrix,midbody,cytoplasmic vesicle membrane,chloride channel complex,apical part of cell,perinuclear region of cytoplasm,extracellular exosome,microtubule cytoskeleton	voltage-gated ion channel activity,chloride channel activity,protein binding,glutathione transferase activity	angiogenesis,endothelial cell morphogenesis,chloride transport,vacuolar acidification,fertilization,cell differentiation,keratinocyte differentiation,negative regulation of cell migration,regulation of ion transmembrane transport,establishment or maintenance of apical/basal cell polarity,multicellular organism growth,branching morphogenesis of an epithelial tube,regulation of cytoskeleton organiz…
Oc_UNINF / Oc_INF	P63241	P63241	-1.32917	1.32917	3.83979e-07	1.12201e-06	21	P63241	EIF5A	Eukaryotic translation initiation factor 5A-1	IF5A1_HUMAN	5	-60.2002	0.397998	Oc_UNINF	Oc_INF	nucleus,annulate lamellae,nuclear pore,cytoplasm,endoplasmic reticulum membrane,cytosol,membrane,extracellular exosome	RNA binding,translation elongation factor activity,protein binding,U6 snRNA binding,ribosome binding,protein N-terminus binding	mRNA export from nucleus,translational frameshifting,protein export from nucleus,nucleocytoplasmic transport,apoptotic process,positive regulation of cell proliferation,peptidyl-lysine modification to peptidyl-hypusine,positive regulation of translational elongation,positive regulation of translational termination
Oc_UNINF / Oc_INF	P26368	P26368	-1.32876	1.32876	0.000172261	0.000256683	16	P26368	U2AF2	Splicing factor U2AF 65 kDa subunit	U2AF2_HUMAN	5	-60.1891	0.398109	Oc_UNINF	Oc_INF	commitment complex,nucleus,nucleoplasm,spliceosomal complex,nuclear speck,U2-type prespliceosome,U2AF,Prp19 complex	RNA binding,protein binding,poly-pyrimidine tract binding,enzyme binding,pre-mRNA 3'-splice site binding,C2H2 zinc finger domain binding	mRNA splicing, via spliceosome,termination of RNA polymerase II transcription,mRNA processing,RNA export from nucleus,mRNA export from nucleus,mRNA 3'-end processing,negative regulation of protein ubiquitination,positive regulation of RNA splicing,negative regulation of mRNA splicing, via spliceosome,regulation of mitophagy,positive regulation of protein targeting to mitochondrion
Oc_UNINF / Oc_INF	P49368	P49368	-1.325	1.325	4.58105e-09	2.05834e-08	23	P49368	CCT3	T-complex protein 1 subunit gamma	TCPG_HUMAN	7	-60.0851	0.399149	Oc_UNINF	Oc_INF	zona pellucida receptor complex,cytosol,chaperonin-containing T-complex,cytoskeleton,microtubule,plasma membrane,myelin sheath,cell body,extracellular exosome	RNA binding,protein binding,ATP binding,protein binding involved in protein folding,unfolded protein binding	protein folding,'de novo' protein folding,binding of sperm to zona pellucida,positive regulation of telomere maintenance via telomerase,pore complex assembly,protein stabilization,chaperone-mediated protein folding,toxin transport,positive regulation of protein localization to Cajal body,positive regulation of telomerase RNA localization to Cajal body
Oc_UNINF / Oc_INF	P38159	P38159	-1.32417	1.32417	0.00154148	0.0016267	14	P38159	RBMX	RNA-binding motif protein, X chromosome	RBMX_HUMAN	4	-60.0621	0.399379	Oc_UNINF	Oc_INF	extracellular space,nucleus,nucleoplasm,nuclear euchromatin,membrane,intracellular ribonucleoprotein complex,supraspliceosomal complex,extracellular exosome,catalytic step 2 spliceosome	core promoter binding,chromatin binding,RNA binding,single-stranded RNA binding,mRNA binding,protein binding,protein domain specific binding,identical protein binding	regulation of alternative mRNA splicing, via spliceosome,mRNA splicing, via spliceosome,osteoblast differentiation,transcription from RNA polymerase II promoter,mRNA splice site selection,membrane protein ectodomain proteolysis,RNA metabolic process,positive regulation of transcription from RNA polymerase II promoter,negative regulation of mRNA splicing, via spliceosome,positive regulation of mRN…
Oc_UNINF / Oc_INF	P08865	P08865	-1.31659	1.31659	2.52994e-10	1.43073e-09	30	P08865	RPSA	40S ribosomal protein SA	RSSA_HUMAN	11	-59.8516	0.401484	Oc_UNINF	Oc_INF	nucleus,nucleoplasm,cytoplasm,cytosol,plasma membrane,membrane,cytosolic small ribosomal subunit,90S preribosome,extracellular exosome	virus receptor activity,RNA binding,structural constituent of ribosome,laminin receptor activity,protein binding,ribosome binding	ribosomal small subunit assembly,nuclear-transcribed mRNA catabolic process, nonsense-mediated decay,endonucleolytic cleavage in ITS1 to separate SSU-rRNA from 5.8S rRNA and LSU-rRNA from tricistronic rRNA transcript (SSU-rRNA, 5.8S rRNA, LSU-rRNA),endonucleolytic cleavage to generate mature 3'-end of SSU-rRNA from (SSU-rRNA, 5.8S rRNA, LSU-rRNA),rRNA processing,rRNA export from nucleus,translati…
Oc_UNINF / Oc_INF	P60842	P60842	-1.31171	1.31171	4.31591e-17	5.60641e-16	61	P60842	EIF4A1	Eukaryotic initiation factor 4A-I	IF4A1_HUMAN	20	-59.7158	0.402842	Oc_UNINF	Oc_INF	cytoplasm,cytosol,membrane,eukaryotic translation initiation factor 4F complex,extracellular matrix,extracellular exosome,nucleus	RNA cap binding,RNA binding,double-stranded RNA binding,mRNA binding,translation initiation factor activity,ATP-dependent RNA helicase activity,helicase activity,protein binding,ATP binding,translation factor activity, RNA binding	nuclear-transcribed mRNA poly(A) tail shortening,translational initiation,regulation of gene expression,RNA secondary structure unwinding,viral process
Oc_UNINF / Oc_INF	P61978	P61978	-1.3087	1.3087	1.02565e-10	6.20119e-10	41	P61978	HNRNPK	Heterogeneous nuclear ribonucleoprotein K	HNRPK_HUMAN	11	-59.6315	0.403685	Oc_UNINF	Oc_INF	nuclear chromatin,podosome,nucleus,nucleoplasm,cytoplasm,focal adhesion,membrane,extracellular matrix,cell projection,extracellular exosome,catalytic step 2 spliceosome	RNA polymerase II core promoter proximal region sequence-specific DNA binding,transcriptional activator activity, RNA polymerase II core promoter proximal region sequence-specific binding,single-stranded DNA binding,RNA binding,protein binding,protein domain specific binding,identical protein binding,cadherin binding	mRNA splicing, via spliceosome,transcription from RNA polymerase II promoter,RNA processing,signal transduction,regulation of low-density lipoprotein particle clearance,viral process,RNA metabolic process,negative regulation of apoptotic process,positive regulation of low-density lipoprotein particle receptor biosynthetic process,positive regulation of transcription from RNA polymerase II promote…
Oc_UNINF / Oc_INF	Q9Y230	Q9Y230	-1.30813	1.30813	0.000276284	0.000384804	6	Q9Y230	RUVBL2	RuvB-like 2	RUVB2_HUMAN	4	-59.6156	0.403844	Oc_UNINF	Oc_INF	Swr1 complex,intracellular,nucleus,nucleoplasm,nuclear euchromatin,centrosome,cytosol,membrane,nuclear matrix,intracellular ribonucleoprotein complex,Ino80 complex,NuA4 histone acetyltransferase complex,extracellular exosome,MLL1 complex,R2TP complex	RNA polymerase II core promoter sequence-specific DNA binding,RNA polymerase II distal enhancer sequence-specific DNA binding,TFIID-class transcription factor binding,DNA helicase activity,ATP-dependent DNA helicase activity,protein binding,ATP binding,chromatin DNA binding,identical protein binding,protein homodimerization activity,ATP-dependent 5'-3' DNA helicase activity,ADP binding,unfolded p…	box C/D snoRNP assembly,DNA repair,DNA recombination,chromatin remodeling,transcription, DNA-templated,protein folding,DNA duplex unwinding,cellular response to UV,positive regulation of histone acetylation,regulation of growth,histone H4 acetylation,histone H2A acetylation,positive regulation of transcription from RNA polymerase II promoter,establishment of protein localization to chromatin,cell…
Oc_UNINF / Oc_INF	P21810	P21810	-1.2859	1.2859	4.50091e-09	2.03628e-08	25	P21810	BGN	Biglycan	PGS1_HUMAN	8	-58.9884	0.410116	Oc_UNINF	Oc_INF	extracellular region,proteinaceous extracellular matrix,cytoplasm,Golgi lumen,cell surface,transport vesicle,extracellular matrix,sarcolemma,lysosomal lumen,extracellular exosome	protein kinase inhibitor activity,extracellular matrix structural constituent,glycosaminoglycan binding,extracellular matrix binding	blood vessel remodeling,negative regulation of protein kinase activity,biological_process,cytokine-mediated signaling pathway,peptide cross-linking via chondroitin 4-sulfate glycosaminoglycan,extracellular matrix organization,glycosaminoglycan metabolic process,chondroitin sulfate biosynthetic process,chondroitin sulfate catabolic process,dermatan sulfate biosynthetic process,negative regulation …
Oc_UNINF / Oc_INF	P09429	P09429	-1.28581	1.28581	8.72853e-05	0.000139827	14	P09429	HMGB1	High mobility group protein B1	HMGB1_HUMAN	4	-58.9858	0.410142	Oc_UNINF	Oc_INF	condensed chromosome,extracellular region,extracellular space,nucleus,nucleoplasm,endosome,endoplasmic reticulum-Golgi intermediate compartment,cell surface,secretory granule lumen,alphav-beta3 integrin-HMGB1 complex,ficolin-1-rich granule lumen,transcriptional repressor complex	four-way junction DNA binding,bubble DNA binding,lipopolysaccharide binding,phosphatidylserine binding,damaged DNA binding,double-stranded DNA binding,single-stranded DNA binding,transcription factor activity, sequence-specific DNA binding,RNA binding,cytokine activity,integrin binding,protein binding,transcription factor binding,DNA binding, bending,lyase activity,C-X-C chemokine binding,chemoat…	negative regulation of transcription from RNA polymerase II promoter,myeloid dendritic cell activation,activation of innate immune response,toll-like receptor signaling pathway,dendritic cell chemotaxis,inflammatory response to antigenic stimulus,regulation of tolerance induction,regulation of T cell mediated immune response to tumor cell,DNA topological change,apoptotic DNA fragmentation,DNA rec…
Oc_UNINF / Oc_INF	Q13185	Q13185	-1.28254	1.28254	0.00168511	0.00175605	13	Q13185	CBX3	Chromobox protein homolog 3	CBX3_HUMAN	4	-58.8928	0.411072	Oc_UNINF	Oc_INF	chromosome, centromeric region,condensed chromosome, centromeric region,nuclear chromosome, telomeric region,chromatin,nucleus,nuclear envelope,nuclear inner membrane,nucleoplasm,nuclear euchromatin,nuclear heterochromatin,spindle,nuclear pericentric heterochromatin,senescence-associated heterochromatin focus	protein binding,enzyme binding,protein domain specific binding,identical protein binding,histone methyltransferase binding	chromatin remodeling,transcription, DNA-templated,chromatin modification,negative regulation of transcription, DNA-templated,rhythmic process,negative regulation of G0 to G1 transition,cellular response to dexamethasone stimulus
Oc_UNINF / Oc_INF	P06730	P06730	-1.27833	1.27833	0.00118103	0.00130212	8	P06730	EIF4E	Eukaryotic translation initiation factor 4E	IF4E_HUMAN	3	-58.7729	0.412271	Oc_UNINF	Oc_INF	cytoplasmic mRNA processing body,cytoplasm,cytosol,mRNA cap binding complex,cytoplasmic stress granule,eukaryotic translation initiation factor 4F complex,RISC complex,chromatoid body,cytoplasmic ribonucleoprotein granule,perinuclear region of cytoplasm,extracellular exosome	RNA cap binding,RNA 7-methylguanosine cap binding,RNA binding,translation initiation factor activity,protein binding,enzyme binding,eukaryotic initiation factor 4G binding,repressing transcription factor binding	G1/S transition of mitotic cell cycle,nuclear-transcribed mRNA poly(A) tail shortening,behavioral fear response,RNA export from nucleus,mRNA export from nucleus,translational initiation,regulation of translation,viral process,negative regulation of translation,stem cell population maintenance,lung development,negative regulation of neuron differentiation,positive regulation of mitotic cell cycle,…
Oc_UNINF / Oc_INF	P08476	P08476	-1.27643	1.27643	1.03834e-05	2.14536e-05	24	P08476	INHBA	Inhibin beta A chain	INHBA_HUMAN	7	-58.7184	0.412816	Oc_UNINF	Oc_INF	extracellular region,activin A complex,inhibin A complex,perinuclear region of cytoplasm	cytokine activity,transforming growth factor beta receptor binding,hormone activity,protein binding,growth factor activity,peptide hormone binding,inhibin binding,identical protein binding,protein heterodimerization activity,type II activin receptor binding	G1/S transition of mitotic cell cycle,ovarian follicle development,hair follicle development,hematopoietic progenitor cell differentiation,regulation of transcription from RNA polymerase II promoter,defense response,cell cycle arrest,cell surface receptor signaling pathway,cell-cell signaling,nervous system development,negative regulation of cell proliferation,male gonad development,regulation of…
Oc_UNINF / Oc_INF	P15880	P15880	-1.27283	1.27283	0.00014254	0.000216951	12	P15880	RPS2	40S ribosomal protein S2	RS2_HUMAN	6	-58.6153	0.413847	Oc_UNINF	Oc_INF	nucleus,nucleoplasm,cytosol,focal adhesion,membrane,cytosolic small ribosomal subunit,extracellular exosome,nucleolus	RNA binding,mRNA binding,structural constituent of ribosome,protein binding,fibroblast growth factor binding,enzyme binding,cadherin binding	nuclear-transcribed mRNA catabolic process, nonsense-mediated decay,rRNA processing,translation,translational initiation,protein methylation,SRP-dependent cotranslational protein targeting to membrane,viral transcription,positive regulation of transferase activity
Oc_UNINF / Oc_INF	P63279	P63279	-1.26474	1.26474	0.000599516	0.000748396	10	P63279	UBE2I	SUMO-conjugating enzyme UBC9	UBC9_HUMAN	3	-58.3825	0.416175	Oc_UNINF	Oc_INF	synaptonemal complex,nucleus,nuclear envelope,nucleoplasm,cytoplasm,cytosol,PML body,transferase complex,sumoylated E2 ligase complex	RNA binding,protein binding,ATP binding,transcription factor binding,SUMO transferase activity,enzyme binding,HLH domain binding,small protein activating enzyme binding,SUMO conjugating enzyme activity,RING-like zinc finger domain binding,ubiquitin protein ligase binding,ubiquitin protein ligase activity	negative regulation of transcription from RNA polymerase II promoter,cellular protein modification process,ubiquitin-dependent protein catabolic process,cell cycle,chromosome segregation,viral process,protein sumoylation,positive regulation of I-kappaB kinase/NF-kappaB signaling,negative regulation of transcription, DNA-templated,cell division,global genome nucleotide-excision repair,positive reg…
Oc_UNINF / Oc_INF	P48643	P48643	-1.25505	1.25505	0.00399226	0.0037069	17	P48643	CCT5	T-complex protein 1 subunit epsilon	TCPE_HUMAN	5	-58.102	0.41898	Oc_UNINF	Oc_INF	zona pellucida receptor complex,nucleolus,centrosome,cytosol,chaperonin-containing T-complex,microtubule,myelin sheath,cell body,extracellular exosome	mRNA 3'-UTR binding,protein binding,ATP binding,G-protein beta-subunit binding,protein binding involved in protein folding,mRNA 5'-UTR binding,beta-tubulin binding,unfolded protein binding	protein folding,'de novo' protein folding,binding of sperm to zona pellucida,response to virus,positive regulation of telomere maintenance via telomerase,protein stabilization,chaperone-mediated protein folding,toxin transport,positive regulation of establishment of protein localization to telomere,positive regulation of protein localization to Cajal body,positive regulation of telomerase RNA loc…
Oc_UNINF / Oc_INF	Q13263	Q13263	-1.24475	1.24475	0.000498151	0.00063888	14	Q13263	TRIM28	Transcription intermediary factor 1-beta	TIF1B_HUMAN	5	-57.802	0.42198	Oc_UNINF	Oc_INF	nucleus,nucleoplasm,nuclear euchromatin,nuclear heterochromatin,RNA polymerase II transcription factor complex	RNA polymerase II transcription coactivator activity,DNA binding,chromatin binding,transcription corepressor activity,RNA binding,protein kinase activity,ubiquitin-protein transferase activity,protein binding,zinc ion binding,ubiquitin protein ligase binding,Krueppel-associated box domain binding,chromo shadow domain binding,promoter-specific chromatin binding,transcription factor activity, seque…	negative regulation of transcription from RNA polymerase II promoter,epithelial to mesenchymal transition,DNA repair,transcription initiation from RNA polymerase II promoter,Ras protein signal transduction,embryo implantation,protein ubiquitination,chromatin modification,protein sumoylation,positive regulation of transcription factor import into nucleus,DNA methylation involved in embryo developm…
Oc_UNINF / Oc_INF	P68104;Q5VTE0	P68104;Q5VTE0	-1.23775	1.23775	1.14431e-06	3.02688e-06	25	P68104;Q5VTE0	EEF1A1;EEF1A1P5	Elongation factor 1-alpha 1;Putative elongation factor 1-alpha-like 3	EF1A1_HUMAN;EF1A3_HUMAN	6	-57.5967	0.424033	Oc_UNINF	Oc_INF	extracellular region,extracellular space,nucleus,nucleolus,cytoplasm,cytosol,eukaryotic translation elongation factor 1 complex,plasma membrane,membrane,cortical actin cytoskeleton,ruffle membrane,secretory granule lumen,myelin sheath,extracellular exosome,cytoplasmic side of lysosomal membrane,ficolin-1-rich granule lumen;extracellular space,nucleus,cytoplasm,extracellular exosome	tRNA binding,RNA binding,translation elongation factor activity,GTPase activity,protein binding,calmodulin binding,GTP binding,protein kinase binding;molecular_function,translation elongation factor activity,GTPase activity,GTP binding	transcription, DNA-templated,regulation of transcription, DNA-templated,translational elongation,protein methylation,neutrophil degranulation,cellular response to epidermal growth factor stimulus,regulation of chaperone-mediated autophagy;translational elongation,biological_process
Oc_UNINF / Oc_INF	B5ME19;Q99613	B5ME19;Q99613	-1.23732	1.23732	0.0128706	0.00973831	10	B5ME19;Q99613	EIF3CL;EIF3C	Eukaryotic translation initiation factor 3 subunit C-like protein;Eukaryotic translation initiation factor 3 subunit C	EIFCL_HUMAN;EIF3C_HUMAN	5	-57.5841	0.424159	Oc_UNINF	Oc_INF	eukaryotic translation initiation factor 3 complex;cytosol,eukaryotic translation initiation factor 3 complex	translation initiation factor binding,translation initiation factor activity;RNA binding,protein binding,translation initiation factor binding,translation initiation factor activity	translational initiation;translational initiation,positive regulation of translation,positive regulation of mRNA binding
Oc_UNINF / Oc_INF	P50502;Q8NFI4	P50502;Q8NFI4	-1.23705	1.23705	0.000114409	0.00017806	24	P50502;Q8NFI4	ST13;ST13P5	Hsc70-interacting protein;Putative protein FAM10A5	F10A1_HUMAN;F10A5_HUMAN	6	-57.5761	0.424239	Oc_UNINF	Oc_INF	cytoplasm,cytosol,protein complex,extracellular exosome;cytoplasm	protein binding,protein domain specific binding,Hsp70 protein binding,protein binding, bridging,protein complex binding,dATP binding,identical protein binding,protein dimerization activity,unfolded protein binding,chaperone binding;protein dimerization activity	protein folding,chaperone mediated protein folding requiring cofactor,protein homotetramerization,negative regulation of protein refolding;
Oc_UNINF / Oc_INF	Q14103	Q14103	-1.23641	1.23641	0.00752687	0.00623438	7	Q14103	HNRNPD	Heterogeneous nuclear ribonucleoprotein D0	HNRPD_HUMAN	3	-57.5574	0.424426	Oc_UNINF	Oc_INF	nucleus,nucleoplasm,cytosol,intracellular ribonucleoprotein complex,extracellular exosome	AT DNA binding,chromatin binding,RNA binding,protein binding,transcription factor binding,mRNA 3'-UTR AU-rich region binding,telomeric DNA binding,histone deacetylase binding	mRNA splicing, via spliceosome,liver development,transcription, DNA-templated,regulation of transcription, DNA-templated,RNA processing,RNA catabolic process,RNA metabolic process,cerebellum development,regulation of telomere maintenance,regulation of circadian rhythm,regulation of mRNA stability,positive regulation of translation,positive regulation of transcription, DNA-templated,mRNA stabiliza…
Oc_UNINF / Oc_INF	P61289	P61289	-1.23436	1.23436	0.00629539	0.00535639	12	P61289	PSME3	Proteasome activator complex subunit 3	PSME3_HUMAN	3	-57.4968	0.425032	Oc_UNINF	Oc_INF	proteasome complex,nucleus,nucleoplasm,cytoplasm,cytosol,proteasome activator complex,membrane	p53 binding,protein binding,identical protein binding,endopeptidase activator activity,MDM2/MDM4 family protein binding	MAPK cascade,protein polyubiquitination,stimulatory C-type lectin receptor signaling pathway,antigen processing and presentation of exogenous peptide antigen via MHC class I, TAP-dependent,regulation of cellular amino acid metabolic process,apoptotic process,positive regulation of endopeptidase activity,negative regulation of G2/M transition of mitotic cell cycle,protein deubiquitination,anaphase…
Oc_UNINF / Oc_INF	O15371	O15371	-1.23347	1.23347	0.00017756	0.000262341	7	O15371	EIF3D	Eukaryotic translation initiation factor 3 subunit D	EIF3D_HUMAN	3	-57.4708	0.425292	Oc_UNINF	Oc_INF	cytosol,eukaryotic translation initiation factor 3 complex,membrane,eukaryotic translation initiation factor 3 complex, eIF3m	RNA binding,protein binding,mRNA cap binding,translation initiation factor activity	formation of cytoplasmic translation initiation complex,cap-dependent translational initiation,translational initiation,positive regulation of translation,IRES-dependent viral translational initiation,viral translational termination-reinitiation,positive regulation of mRNA binding
Oc_UNINF / Oc_INF	P50991	P50991	-1.22876	1.22876	5.5711e-08	1.98622e-07	25	P50991	CCT4	T-complex protein 1 subunit delta	TCPD_HUMAN	10	-57.3315	0.426685	Oc_UNINF	Oc_INF	zona pellucida receptor complex,nucleoplasm,centrosome,cytosol,chaperonin-containing T-complex,microtubule,melanosome,cell projection,cell body,extracellular exosome	RNA binding,protein binding,ATP binding,protein binding involved in protein folding,unfolded protein binding	protein folding,'de novo' protein folding,binding of sperm to zona pellucida,positive regulation of telomere maintenance via telomerase,protein stabilization,positive regulation of telomerase activity,chaperone-mediated protein folding,scaRNA localization to Cajal body,toxin transport,positive regulation of establishment of protein localization to telomere,positive regulation of protein localizat…
Oc_UNINF / Oc_INF	P51991	P51991	-1.22566	1.22566	1.6795e-07	5.36133e-07	21	P51991	HNRNPA3	Heterogeneous nuclear ribonucleoprotein A3	ROA3_HUMAN	8	-57.2399	0.427601	Oc_UNINF	Oc_INF	nucleus,nucleoplasm,intracellular ribonucleoprotein complex,catalytic step 2 spliceosome	RNA binding,protein binding	mRNA splicing, via spliceosome,RNA metabolic process
Oc_UNINF / Oc_INF	Q15008	Q15008	-1.22264	1.22264	5.93304e-05	9.95415e-05	12	Q15008	PSMD6	26S proteasome non-ATPase regulatory subunit 6	PSMD6_HUMAN	4	-57.1502	0.428498	Oc_UNINF	Oc_INF	proteasome complex,extracellular region,nucleoplasm,cytosol,proteasome regulatory particle,proteasome accessory complex,secretory granule lumen,extracellular exosome,ficolin-1-rich granule lumen	protein binding,ATPase activity,enzyme regulator activity	MAPK cascade,protein polyubiquitination,stimulatory C-type lectin receptor signaling pathway,antigen processing and presentation of exogenous peptide antigen via MHC class I, TAP-dependent,proteolysis,regulation of cellular amino acid metabolic process,negative regulation of G2/M transition of mitotic cell cycle,protein deubiquitination,anaphase-promoting complex-dependent catabolic process,SCF-d…
Oc_UNINF / Oc_INF	P19338	P19338	-1.2202	1.2202	2.68869e-08	1.02844e-07	28	P19338	NCL	Nucleolin	NUCL_HUMAN	8	-57.0777	0.429223	Oc_UNINF	Oc_INF	nucleus,nucleoplasm,nucleolus,cell cortex,membrane,intracellular ribonucleoprotein complex,cytoplasmic ribonucleoprotein granule,extracellular exosome	RNA binding,protein binding,protein C-terminus binding,telomeric DNA binding,identical protein binding,DNA topoisomerase binding,mRNA 5'-UTR binding	angiogenesis,negative regulation of translation,positive regulation of transcription from RNA polymerase II promoter,cellular response to epidermal growth factor stimulus,positive regulation of transcription of nuclear large rRNA transcript from RNA polymerase I promoter,cellular response to leukemia inhibitory factor
Oc_UNINF / Oc_INF	P61586	P61586	-1.21578	1.21578	0.0147065	0.0108826	6	P61586	RHOA	Transforming protein RhoA	RHOA_HUMAN	3	-56.946	0.43054	Oc_UNINF	Oc_INF	nucleus,mitochondrion,endosome,endoplasmic reticulum membrane,cytosol,cytoskeleton,plasma membrane,focal adhesion,cell cortex,lamellipodium,cell junction,axon,midbody,secretory granule membrane,extrinsic component of cytoplasmic side of plasma membrane,vesicle,ruffle membrane,dendritic spine,apical junction complex,extracellular exosome,cell periphery,ficolin-1-rich granule membrane,cleavage furr…	GTPase activity,protein binding,GTP binding,myosin binding,GDP binding,protein domain specific binding,Rho GDP-dissociation inhibitor binding	response to hypoxia,angiotensin mediated vasoconstriction involved in regulation of systemic arterial blood pressure,alpha-beta T cell lineage commitment,regulation of systemic arterial blood pressure by endothelin,regulation of transcription from RNA polymerase II promoter,cell-matrix adhesion,transforming growth factor beta receptor signaling pathway,G-protein coupled receptor signaling pathway…
Oc_UNINF / Oc_INF	P62191	P62191	-1.21411	1.21411	0.0450934	0.0273647	3	P62191	PSMC1	26S protease regulatory subunit 4	PRS4_HUMAN	3	-56.896	0.43104	Oc_UNINF	Oc_INF	proteasome complex,nucleus,nucleoplasm,cytosol,proteasome regulatory particle, base subcomplex,membrane,proteasome accessory complex,nuclear proteasome complex,cytosolic proteasome complex	RNA binding,protein binding,ATP binding,ATPase activity,TBP-class protein binding,proteasome-activating ATPase activity	MAPK cascade,protein polyubiquitination,stimulatory C-type lectin receptor signaling pathway,antigen processing and presentation of exogenous peptide antigen via MHC class I, TAP-dependent,protein folding,regulation of cellular amino acid metabolic process,negative regulation of G2/M transition of mitotic cell cycle,protein deubiquitination,ER-associated ubiquitin-dependent protein catabolic proc…
Oc_UNINF / Oc_INF	P30050	P30050	-1.21265	1.21265	7.5826e-08	2.59749e-07	20	P30050	RPL12	60S ribosomal protein L12	RL12_HUMAN	4	-56.8524	0.431476	Oc_UNINF	Oc_INF	cytosol,focal adhesion,membrane,cytosolic large ribosomal subunit,extracellular matrix,extracellular exosome	RNA binding,structural constituent of ribosome,protein binding,rRNA binding	ribosomal large subunit assembly,nuclear-transcribed mRNA catabolic process, nonsense-mediated decay,rRNA processing,translation,translational initiation,SRP-dependent cotranslational protein targeting to membrane,viral transcription
Oc_UNINF / Oc_INF	P05388	P05388	-1.20408	1.20408	5.68661e-07	1.60448e-06	25	P05388	RPLP0	60S acidic ribosomal protein P0	RLA0_HUMAN	7	-56.5954	0.434046	Oc_UNINF	Oc_INF	nucleus,cytoplasm,endoplasmic reticulum,cytosol,focal adhesion,membrane,cytosolic large ribosomal subunit,intracellular ribonucleoprotein complex,cytoplasmic ribonucleoprotein granule,extracellular exosome	RNA binding,structural constituent of ribosome,protein binding	nuclear-transcribed mRNA catabolic process, nonsense-mediated decay,rRNA processing,translation,translational initiation,SRP-dependent cotranslational protein targeting to membrane,viral transcription,interleukin-12-mediated signaling pathway
Oc_UNINF / Oc_INF	Q9Y266	Q9Y266	-1.18416	1.18416	0.0164431	0.0119286	6	Q9Y266	NUDC	Nuclear migration protein nudC	NUDC_HUMAN	2	-55.9919	0.440081	Oc_UNINF	Oc_INF	nucleoplasm,cytoplasm,cytosol,microtubule	protein binding,cadherin binding,unfolded protein binding	protein folding,sister chromatid cohesion,multicellular organism development,cell proliferation,cell division
Oc_UNINF / Oc_INF	P23193	P23193	-1.16545	1.16545	0.0818945	0.0442892	12	P23193	TCEA1	Transcription elongation factor A protein 1	TCEA1_HUMAN	4	-55.4175	0.445825	Oc_UNINF	Oc_INF	nucleus,nucleoplasm,transcription factor TFIID complex,nucleolus	DNA binding,protein binding,zinc ion binding	transcription-coupled nucleotide-excision repair,regulation of transcription, DNA-templated,transcription from RNA polymerase II promoter,transcription elongation from RNA polymerase II promoter,positive regulation of exoribonuclease activity
Oc_UNINF / Oc_INF	P00568	P00568	-1.16544	1.16544	0.000519669	0.000663235	7	P00568	AK1	Adenylate kinase isoenzyme 1	KAD1_HUMAN	2	-55.4171	0.445829	Oc_UNINF	Oc_INF	cytosol,extracellular exosome	adenylate kinase activity,nucleoside diphosphate kinase activity,ATP binding	nucleoside diphosphate phosphorylation,nucleoside triphosphate biosynthetic process,nucleobase-containing small molecule interconversion,ATP metabolic process
Oc_UNINF / Oc_INF	O00303	O00303	-1.15597	1.15597	1.93233e-06	4.81066e-06	16	O00303	EIF3F	Eukaryotic translation initiation factor 3 subunit F	EIF3F_HUMAN	7	-55.1237	0.448763	Oc_UNINF	Oc_INF	cytosol,eukaryotic translation initiation factor 3 complex,membrane,eukaryotic translation initiation factor 3 complex, eIF3m	translation initiation factor activity,thiol-dependent ubiquitin-specific protease activity,protein binding,translation initiation factor binding	translational initiation,protein deubiquitination,IRES-dependent viral translational initiation
Oc_UNINF / Oc_INF	P60174	P60174	-1.13817	1.13817	4.60688e-07	1.32165e-06	59	P60174	TPI1	Triosephosphate isomerase	TPIS_HUMAN	14	-54.5666	0.454334	Oc_UNINF	Oc_INF	extracellular space,nucleus,cytosol,extracellular exosome	triose-phosphate isomerase activity,protein binding,ubiquitin protein ligase binding	gluconeogenesis,glycolytic process,pentose-phosphate shunt,multicellular organism development,glycerol catabolic process,glyceraldehyde-3-phosphate biosynthetic process,canonical glycolysis
Oc_UNINF / Oc_INF	Q9UBT2	Q9UBT2	-1.13765	1.13765	0.00809273	0.00661124	7	Q9UBT2	UBA2	SUMO-activating enzyme subunit 2	SAE2_HUMAN	2	-54.5501	0.454499	Oc_UNINF	Oc_INF	nucleoplasm,cytoplasm,SUMO activating enzyme complex	magnesium ion binding,protein binding,ATP binding,enzyme activator activity,transcription factor binding,SUMO activating enzyme activity,SUMO binding,small protein activating enzyme binding,ubiquitin-like protein conjugating enzyme binding,protein heterodimerization activity	protein sumoylation,positive regulation of catalytic activity
Oc_UNINF / Oc_INF	P55060	P55060	-1.13587	1.13587	0.00964732	0.00766002	9	P55060	CSE1L	Exportin-2	XPO2_HUMAN	3	-54.4941	0.455059	Oc_UNINF	Oc_INF	nucleus,nuclear envelope,nucleoplasm,cytoplasm,cytosol,membrane,extracellular exosome	nuclear export signal receptor activity,protein binding,Ran GTPase binding	protein import into nucleus,protein export from nucleus,apoptotic process,cell proliferation
Oc_UNINF / Oc_INF	P17987	P17987	-1.13568	1.13568	4.19159e-08	1.54044e-07	27	P17987	TCP1	T-complex protein 1 subunit alpha	TCPA_HUMAN	8	-54.488	0.45512	Oc_UNINF	Oc_INF	pericentriolar material,acrosomal vesicle,zona pellucida receptor complex,nuclear heterochromatin,Golgi apparatus,centrosome,cytosol,chaperonin-containing T-complex,microtubule,myelin sheath,cell body,extracellular exosome	RNA binding,protein binding,ATP binding,ubiquitin protein ligase binding,protein binding involved in protein folding,unfolded protein binding	protein folding,'de novo' protein folding,tubulin complex assembly,binding of sperm to zona pellucida,positive regulation of telomere maintenance via telomerase,interleukin-12-mediated signaling pathway,translocation of peptides or proteins into host cell cytoplasm,protein stabilization,positive regulation of telomerase activity,chaperone-mediated protein folding,scaRNA localization to Cajal body…
Oc_UNINF / Oc_INF	P16989	P16989	-1.11313	1.11313	0.0031617	0.00304563	6	P16989	YBX3	Y-box-binding protein 3	YBOX3_HUMAN	5	-53.7709	0.462291	Oc_UNINF	Oc_INF	nucleus,cytoplasm,cytosol,polysome,bicellular tight junction,perinuclear region of cytoplasm	RNA polymerase II regulatory region sequence-specific DNA binding,transcriptional repressor activity, RNA polymerase II transcription regulatory region sequence-specific binding,double-stranded DNA binding,single-stranded DNA binding,transcription factor activity, sequence-specific DNA binding,transcription corepressor activity,RNA binding,mRNA 3'-UTR binding,protein binding,Rho GTPase binding	negative regulation of transcription from RNA polymerase II promoter,in utero embryonic development,transcription, DNA-templated,spermatogenesis,male gonad development,response to cold,fertilization,positive regulation of organ growth,negative regulation of skeletal muscle tissue development,negative regulation of necroptotic process,3'-UTR-mediated mRNA stabilization,cellular response to tumor n…
Oc_UNINF / Oc_INF	O94973	O94973	-1.11115	1.11115	0.00842067	0.00684506	13	O94973	AP2A2	AP-2 complex subunit alpha-2	AP2A2_HUMAN	5	-53.7076	0.462924	Oc_UNINF	Oc_INF	cytosol,plasma membrane,AP-2 adaptor complex,endocytic vesicle membrane,secretory granule membrane,clathrin-coated endocytic vesicle membrane,cytoplasmic vesicle,endolysosome membrane,clathrin-coated endocytic vesicle,ficolin-1-rich granule membrane	molecular_function,protein binding,lipid binding,protein transporter activity,protein kinase binding,disordered domain specific binding,clathrin adaptor activity	intracellular protein transport,microtubule-based movement,antigen processing and presentation of exogenous peptide antigen via MHC class II,low-density lipoprotein particle receptor catabolic process,low-density lipoprotein particle clearance,neutrophil degranulation,ephrin receptor signaling pathway,regulation of defense response to virus by virus,Wnt signaling pathway, planar cell polarity pat…
Oc_UNINF / Oc_INF	Q86VP6	Q86VP6	-1.1104	1.1104	1.91135e-09	9.32228e-09	29	Q86VP6	CAND1	Cullin-associated NEDD8-dissociated protein 1	CAND1_HUMAN	9	-53.6833	0.463167	Oc_UNINF	Oc_INF	ubiquitin ligase complex,extracellular region,nucleus,nucleoplasm,cytoplasm,Golgi apparatus,cytosol,membrane,cullin-RING ubiquitin ligase complex,secretory granule lumen,extracellular exosome,ficolin-1-rich granule lumen	protein binding,TBP-class protein binding	cellular iron ion homeostasis,SCF complex assembly,protein ubiquitination,cell differentiation,negative regulation of catalytic activity,neutrophil degranulation,post-translational protein modification,positive regulation of RNA polymerase II transcriptional preinitiation complex assembly
Oc_UNINF / Oc_INF	Q13561	Q13561	-1.10748	1.10748	0.000733115	0.000888132	11	Q13561	DCTN2	Dynactin subunit 2	DCTN2_HUMAN	4	-53.5896	0.464104	Oc_UNINF	Oc_INF	kinetochore,cytoplasm,centrosome,cytosol,dynactin complex,microtubule,membrane,dynein complex,growth cone,vesicle,extracellular exosome	motor activity,protein binding,protein kinase binding,spectrin binding,identical protein binding	G2/M transition of mitotic cell cycle,mitotic cell cycle,ER to Golgi vesicle-mediated transport,mitotic spindle organization,cell proliferation,regulation of G2/M transition of mitotic cell cycle,antigen processing and presentation of exogenous peptide antigen via MHC class II,melanosome transport,protein localization to centrosome,ciliary basal body docking
Oc_UNINF / Oc_INF	P09104	P09104	-1.10661	1.10661	0.00253174	0.0025069	8	P09104	ENO2	Gamma-enolase	ENOG_HUMAN	3	-53.5615	0.464385	Oc_UNINF	Oc_INF	phosphopyruvate hydratase complex,photoreceptor inner segment,extracellular space,cytosol,plasma membrane,membrane,perikaryon,myelin sheath,extracellular exosome	magnesium ion binding,phosphopyruvate hydratase activity,protein binding	gluconeogenesis,glycolytic process,canonical glycolysis
Oc_UNINF / Oc_INF	O43390	O43390	-1.0964	1.0964	2.1554e-06	5.31556e-06	13	O43390	HNRNPR	Heterogeneous nuclear ribonucleoprotein R	HNRPR_HUMAN	6	-53.2317	0.467683	Oc_UNINF	Oc_INF	nucleoplasm,spliceosomal complex,endoplasmic reticulum,dendrite,growth cone,intracellular ribonucleoprotein complex,axon terminus,catalytic step 2 spliceosome,nucleolus	RNA binding,mRNA 3'-UTR binding,protein binding	mRNA splicing, via spliceosome,mRNA processing,circadian rhythm,RNA metabolic process,negative regulation of catalytic activity,mRNA destabilization
Oc_UNINF / Oc_INF	P27348	P27348	-1.07323	1.07323	0.0043687	0.00399146	10	P27348	YWHAQ	14-3-3 protein theta	1433T_HUMAN	3	-52.4746	0.475254	Oc_UNINF	Oc_INF	cytoplasm,mitochondrion,cytosol,focal adhesion,membrane,cytoplasmic vesicle membrane,protein complex,extracellular exosome	protein binding,protein C-terminus binding,protein domain specific binding,identical protein binding,ion channel binding,protein N-terminus binding,14-3-3 protein binding	protein targeting,small GTPase mediated signal transduction,substantia nigra development,negative regulation of ion transmembrane transport,negative regulation of transcription, DNA-templated,membrane organization,positive regulation of protein insertion into mitochondrial membrane involved in apoptotic signaling pathway
Oc_UNINF / Oc_INF	P35579	P35579	-1.07099	1.07099	5.48983e-15	5.67139e-14	150	P35579	MYH9	Myosin-9	MYH9_HUMAN	61	-52.4008	0.475992	Oc_UNINF	Oc_INF	stress fiber,ruffle,uropod,nucleus,cytoplasm,spindle,actomyosin contractile ring,cytosol,plasma membrane,brush border,cell-cell adherens junction,actin cytoskeleton,membrane,myosin II complex,extracellular matrix,cell leading edge,neuromuscular junction,cleavage furrow,actomyosin,protein complex,extracellular exosome,myosin II filament,immunological synapse,focal adhesion,COP9 signalosome,integri…	microfilament motor activity,RNA binding,motor activity,actin binding,protein binding,calmodulin binding,ATP binding,ATPase activity,protein domain specific binding,actin-dependent ATPase activity,protein homodimerization activity,protein anchor,ADP binding,cadherin binding,actin filament binding	meiotic spindle organization,angiogenesis,in utero embryonic development,establishment of T cell polarity,membrane protein ectodomain proteolysis,phagocytosis, engulfment,integrin-mediated signaling pathway,myoblast fusion,regulation of cell shape,protein transport,actin filament-based movement,platelet formation,monocyte differentiation,actomyosin structure organization,actin cytoskeleton reorga…
Oc_UNINF / Oc_INF	O15498	O15498	-1.06809	1.06809	0.0130252	0.00984396	7	O15498	YKT6	Synaptobrevin homolog YKT6	YKT6_HUMAN	2	-52.305	0.47695	Oc_UNINF	Oc_INF	Golgi membrane,cytoplasm,mitochondrion,endosome,endoplasmic reticulum,Golgi apparatus,cytosol,integral component of plasma membrane,transport vesicle,cytoplasmic vesicle membrane,SNARE complex,endoplasmic reticulum-Golgi intermediate compartment membrane,neuronal cell body,extracellular exosome,apical dendrite,basilar dendrite	SNARE binding,SNAP receptor activity,protein-cysteine S-palmitoyltransferase activity,cadherin binding	ER to Golgi vesicle-mediated transport,vesicle targeting,vesicle docking involved in exocytosis,vesicle fusion,protein transport,retrograde transport, endosome to Golgi
Oc_UNINF / Oc_INF	P22314	P22314	-1.06405	1.06405	3.08082e-09	1.44358e-08	29	P22314	UBA1	Ubiquitin-like modifier-activating enzyme 1	UBA1_HUMAN	10	-52.1712	0.478288	Oc_UNINF	Oc_INF	nucleus,nucleoplasm,cytoplasm,mitochondrion,cytosol,extracellular exosome,heterochromatin,lysosomal membrane,endosome membrane,desmosome,rough endoplasmic reticulum membrane	RNA binding,ubiquitin activating enzyme activity,protein binding,ATP binding	ubiquitin-dependent protein catabolic process,cellular response to DNA damage stimulus,protein ubiquitination
Oc_UNINF / Oc_INF	P11413	P11413	-1.06031	1.06031	2.50652e-05	4.59938e-05	24	P11413	G6PD	Glucose-6-phosphate 1-dehydrogenase	G6PD_HUMAN	12	-52.0471	0.479529	Oc_UNINF	Oc_INF	nucleus,cytoplasm,cytosol,cytoplasmic side of plasma membrane,membrane,extracellular exosome	glucose-6-phosphate dehydrogenase activity,protein binding,glucose binding,identical protein binding,protein homodimerization activity,NADP binding	glucose metabolic process,pentose-phosphate shunt,lipid metabolic process,cholesterol biosynthetic process,NADP metabolic process,NADPH regeneration,glutathione metabolic process,pentose-phosphate shunt, oxidative branch,response to iron(III) ion,negative regulation of protein glutathionylation,response to organic cyclic compound,pentose biosynthetic process,substantia nigra development,response …
Oc_UNINF / Oc_INF	Q7KZF4	Q7KZF4	-1.05712	1.05712	7.41915e-08	2.54815e-07	35	Q7KZF4	SND1	Staphylococcal nuclease domain-containing protein 1	SND1_HUMAN	16	-51.941	0.48059	Oc_UNINF	Oc_INF	nucleus,cytoplasm,mitochondrion,cytosol,membrane,RISC complex,melanosome,extracellular exosome,dense body	transcription cofactor activity,RNA binding,nuclease activity,protein binding,cadherin binding	osteoblast differentiation,transcription, DNA-templated,regulation of transcription, DNA-templated,RNA catabolic process,viral process,gene silencing by RNA,nucleic acid phosphodiester bond hydrolysis
Oc_UNINF / Oc_INF	Q92734	Q92734	-1.05683	1.05683	0.000228254	0.000326932	15	Q92734	TFG	Protein TFG	TFG_HUMAN	4	-51.9314	0.480686	Oc_UNINF	Oc_INF	Golgi membrane,cytoplasm,cytosol,extracellular exosome,endoplasmic reticulum exit site	signal transducer activity,protein binding,identical protein binding	ER to Golgi vesicle-mediated transport,signal transduction,positive regulation of I-kappaB kinase/NF-kappaB signaling,COPII vesicle coating
Oc_UNINF / Oc_INF	Q15631	Q15631	-1.05677	1.05677	2.79735e-07	8.37927e-07	15	Q15631	TSN	Translin	TSN_HUMAN	5	-51.9294	0.480706	Oc_UNINF	Oc_INF	nucleus,cytosol	DNA binding,single-stranded DNA binding,mRNA binding,endonuclease activity,protein binding,identical protein binding,sequence-specific DNA binding	DNA recombination,production of siRNA involved in RNA interference,nucleic acid phosphodiester bond hydrolysis
Oc_UNINF / Oc_INF	P63208	P63208	-1.05413	1.05413	0.0501195	0.0298081	12	P63208	SKP1	S-phase kinase-associated protein 1	SKP1_HUMAN	3	-51.8413	0.481587	Oc_UNINF	Oc_INF	nucleus,nucleoplasm,cytoplasm,cytosol,SCF ubiquitin ligase complex,Cul7-RING ubiquitin ligase complex,extracellular exosome,PcG protein complex	ubiquitin-protein transferase activity,protein binding,beta-catenin binding,protein domain specific binding,cullin family protein binding,ubiquitin protein ligase activity	G2/M transition of mitotic cell cycle,protein polyubiquitination,stimulatory C-type lectin receptor signaling pathway,cellular iron ion homeostasis,SCF complex assembly,negative regulation of G2/M transition of mitotic cell cycle,Wnt signaling pathway,protein ubiquitination,SCF-dependent proteasomal ubiquitin-dependent protein catabolic process,histone H2A monoubiquitination,NIK/NF-kappaB signali…
Oc_UNINF / Oc_INF	Q15233	Q15233	-1.05337	1.05337	0.00343413	0.0032744	6	Q15233	NONO	Non-POU domain-containing octamer-binding protein	NONO_HUMAN	2	-51.8159	0.481841	Oc_UNINF	Oc_INF	nucleus,nucleoplasm,nucleolus,membrane,nuclear matrix,nuclear speck,paraspeckles,RNA polymerase II transcription factor complex	transcription regulatory region sequence-specific DNA binding,RNA polymerase II distal enhancer sequence-specific DNA binding,core promoter binding,chromatin binding,RNA binding,protein binding,identical protein binding	mRNA splicing, via spliceosome,activation of innate immune response,DNA repair,DNA recombination,transcription, DNA-templated,regulation of transcription, DNA-templated,mRNA processing,circadian rhythm,RNA splicing,regulation of circadian rhythm,innate immune response,negative regulation of transcription, DNA-templated,negative regulation of oxidative stress-induced neuron intrinsic apoptotic sig…
Oc_UNINF / Oc_INF	P26583	P26583	-1.05194	1.05194	0.0228175	0.0156408	6	P26583	HMGB2	High mobility group protein B2	HMGB2_HUMAN	2	-51.7682	0.482318	Oc_UNINF	Oc_INF	nuclear chromatin,condensed chromosome,extracellular space,cell,nucleus,nucleoplasm,nucleolus,cytoplasm,protein complex,perinuclear region of cytoplasm	four-way junction DNA binding,enhancer sequence-specific DNA binding,DNA binding,damaged DNA binding,double-stranded DNA binding,single-stranded DNA binding,transcription factor activity, sequence-specific DNA binding,RNA binding,protein binding,transcription factor binding,drug binding,DNA binding, bending,protein domain specific binding,chemoattractant activity,transcription regulatory region D…	positive regulation of endothelial cell proliferation,inflammatory response to antigenic stimulus,DNA topological change,apoptotic DNA fragmentation,chromatin organization,nucleosome assembly,transcription, DNA-templated,regulation of transcription from RNA polymerase II promoter,spermatid nucleus differentiation,male gonad development,positive regulation of nuclease activity,DNA geometric change…
Oc_UNINF / Oc_INF	O15143	O15143	-1.05063	1.05063	2.27233e-06	5.55177e-06	22	O15143	ARPC1B	Actin-related protein 2/3 complex subunit 1B	ARC1B_HUMAN	6	-51.7243	0.482757	Oc_UNINF	Oc_INF	cytosol,Arp2/3 protein complex,focal adhesion,actin cytoskeleton,tubulobulbar complex,extracellular exosome	structural constituent of cytoskeleton,protein binding,actin filament binding	movement of cell or subcellular component,response to estradiol,Arp2/3 complex-mediated actin nucleation,Fc-gamma receptor signaling pathway involved in phagocytosis,response to estrogen,ephrin receptor signaling pathway
Oc_UNINF / Oc_INF	Q9Y5L4	Q9Y5L4	-1.04837	1.04837	0.0213466	0.0147715	6	Q9Y5L4	TIMM13	Mitochondrial import inner membrane translocase subunit Tim13	TIM13_HUMAN	2	-51.6487	0.483513	Oc_UNINF	Oc_INF	fibrillar center,mitochondrion,mitochondrial inner membrane,mitochondrial intermembrane space protein transporter complex	zinc ion binding,protein transporter activity	protein targeting to mitochondrion,sensory perception of sound,protein import into mitochondrial inner membrane,chaperone-mediated protein transport
Oc_UNINF / Oc_INF	P27695	P27695	-1.0453	1.0453	0.0001425	0.000216951	7	P27695	APEX1	DNA-(apurinic or apyrimidinic site) lyase	APEX1_HUMAN	2	-51.5457	0.484543	Oc_UNINF	Oc_INF	nuclear chromosome, telomeric region,nucleus,nucleoplasm,transcription factor complex,nucleolus,cytoplasm,mitochondrion,endoplasmic reticulum,centrosome,ribosome,nuclear speck,perinuclear region of cytoplasm	DNA binding,damaged DNA binding,double-stranded telomeric DNA binding,transcription coactivator activity,transcription corepressor activity,RNA binding,DNA-(apurinic or apyrimidinic site) lyase activity,endonuclease activity,endodeoxyribonuclease activity,RNA-DNA hybrid ribonuclease activity,phosphodiesterase I activity,uracil DNA N-glycosylase activity,protein binding,phosphoric diester hydrolas…	telomere maintenance,DNA repair,base-excision repair,base-excision repair, base-free sugar-phosphate removal,DNA recombination,transcription, DNA-templated,regulation of transcription, DNA-templated,aging,negative regulation of smooth muscle cell migration,regulation of apoptotic process,regulation of mRNA stability,cell redox homeostasis,oxidation-reduction process,cellular response to hydrogen …
Oc_UNINF / Oc_INF	Q04917	Q04917	-1.03878	1.03878	0.00237077	0.00236537	14	Q04917	YWHAH	14-3-3 protein eta	1433F_HUMAN	5	-51.3262	0.486738	Oc_UNINF	Oc_INF	cytoplasm,mitochondrion,cytosol,plasma membrane,intercalated disc,cytoplasmic vesicle membrane,extracellular exosome	actin binding,insulin-like growth factor receptor binding,protein binding,sodium channel regulator activity,enzyme binding,protein domain specific binding,glucocorticoid receptor binding,identical protein binding,ion channel binding,protein heterodimerization activity	regulation of sodium ion transport,glucocorticoid catabolic process,intracellular protein transport,substantia nigra development,glucocorticoid receptor signaling pathway,regulation of neuron differentiation,positive regulation of transcription, DNA-templated,regulation of synaptic plasticity,negative regulation of dendrite morphogenesis,membrane organization,membrane depolarization during action…
Oc_UNINF / Oc_INF	P35052	P35052	-1.03217	1.03217	4.87034e-05	8.34189e-05	11	P35052	GPC1	Glypican-1	GPC1_HUMAN	3	-51.1026	0.488974	Oc_UNINF	Oc_INF	extracellular region,proteinaceous extracellular matrix,extracellular space,nucleoplasm,endosome,Golgi lumen,cytosol,plasma membrane,integral component of plasma membrane,extracellular matrix,anchored component of membrane,lysosomal lumen,membrane raft,extracellular exosome	copper ion binding,fibroblast growth factor binding,laminin binding,heparan sulfate proteoglycan binding	retinoid metabolic process,glycosaminoglycan biosynthetic process,glycosaminoglycan catabolic process,axon guidance,Schwann cell differentiation,heparan sulfate proteoglycan catabolic process,glycosaminoglycan metabolic process,myelin assembly,negative regulation of fibroblast growth factor receptor signaling pathway,leukocyte migration,positive regulation of skeletal muscle cell differentiation
Oc_UNINF / Oc_INF	P33991	P33991	-1.02685	1.02685	0.0347534	0.0220806	5	P33991	MCM4	DNA replication licensing factor MCM4	MCM4_HUMAN	4	-50.922	0.49078	Oc_UNINF	Oc_INF	nuclear chromosome, telomeric region,nucleus,nucleoplasm,membrane,MCM complex	single-stranded DNA binding,protein binding,ATP binding,ATP-dependent DNA helicase activity	G1/S transition of mitotic cell cycle,DNA replication,DNA unwinding involved in DNA replication,DNA replication initiation
Oc_UNINF / Oc_INF	P62316	P62316	-1.02245	1.02245	0.00100801	0.00114404	7	P62316	SNRPD2	Small nuclear ribonucleoprotein Sm D2	SMD2_HUMAN	2	-50.7721	0.492279	Oc_UNINF	Oc_INF	nucleoplasm,spliceosomal complex,U5 snRNP,U1 snRNP,U2 snRNP,U4 snRNP,U12-type spliceosomal complex,cytosol,small nuclear ribonucleoprotein complex,methylosome,pICln-Sm protein complex,SMN-Sm protein complex,U4/U6 x U5 tri-snRNP complex,extracellular exosome,precatalytic spliceosome,catalytic step 2 spliceosome	RNA binding,protein binding	spliceosomal complex assembly,spliceosomal snRNP assembly,mRNA splicing, via spliceosome,RNA splicing,nuclear import
Oc_UNINF / Oc_INF	P21333	P21333	-1.02239	1.02239	2.02166e-40	1.39601e-38	150	P21333	FLNA	Filamin-A	FLNA_HUMAN	46	-50.7698	0.492302	Oc_UNINF	Oc_INF	extracellular region,nucleus,nucleolus,cytoplasm,cytosol,plasma membrane,cell-cell junction,focal adhesion,actin cytoskeleton,membrane,Z disc,cortical cytoskeleton,extracellular matrix,Myb complex,neuronal cell body,dendritic shaft,perinuclear region of cytoplasm,extracellular exosome,apical dendrite,filamentous actin	G-protein coupled receptor binding,RNA binding,signal transducer activity,protein binding,transcription factor binding,potassium channel regulator activity,Rho GTPase binding,Ral GTPase binding,kinase binding,small GTPase binding,mu-type opioid receptor binding,Fc-gamma receptor I complex binding,protein homodimerization activity,ion channel binding,cadherin binding,SMAD binding,Rac GTPase bindin…	platelet degranulation,adenylate cyclase-inhibiting dopamine receptor signaling pathway,negative regulation of transcription from RNA polymerase I promoter,formation of radial glial scaffolds,cerebral cortex development,platelet activation,regulation of cell migration,actin cytoskeleton reorganization,cell junction assembly,protein localization to cell surface,negative regulation of protein catab…
Oc_UNINF / Oc_INF	Q15691	Q15691	-1.02152	1.02152	0.0441806	0.0268979	6	Q15691	MAPRE1	Microtubule-associated protein RP/EB family member 1	MARE1_HUMAN	2	-50.7402	0.492598	Oc_UNINF	Oc_INF	Golgi apparatus,centrosome,cytosol,microtubule,cytoplasmic microtubule,cortical microtubule cytoskeleton,cell projection membrane,microtubule plus-end,spindle	RNA binding,protein binding,protein C-terminus binding,protein kinase binding,identical protein binding,cadherin binding,microtubule plus-end binding	G2/M transition of mitotic cell cycle,sister chromatid cohesion,protein localization,cell proliferation,regulation of G2/M transition of mitotic cell cycle,positive regulation of cell migration,negative regulation of microtubule polymerization,protein localization to microtubule,cell division,ciliary basal body docking,positive regulation of microtubule plus-end binding,negative regulation of mic…
Oc_UNINF / Oc_INF	Q15019	Q15019	-1.01497	1.01497	0.000739622	0.000893539	11	Q15019	37500	Septin-2	SEPT2_HUMAN	3	-50.516	0.49484	Oc_UNINF	Oc_INF	exocyst,condensed chromosome kinetochore,nucleus,cytoplasm,spindle,axoneme,midbody,septin complex,cleavage furrow,photoreceptor connecting cilium,myelin sheath,synapse,perinuclear region of cytoplasm,ciliary membrane,extracellular exosome,sperm annulus,Requires Ontology,cell cortex	protein binding,GTP binding,enzyme regulator activity,protein complex scaffold,cadherin binding	regulation of L-glutamate transport,cell cycle,smoothened signaling pathway,spermatogenesis,neuron projection development,regulation of protein localization,regulation of catalytic activity,cell division,cilium morphogenesis
Oc_UNINF / Oc_INF	P52888	P52888	-1.01442	1.01442	1.55352e-05	3.04666e-05	14	P52888	THOP1	Thimet oligopeptidase	THOP1_HUMAN	4	-50.4974	0.495026	Oc_UNINF	Oc_INF	mitochondrial intermembrane space,cytosol	metalloendopeptidase activity,peptide binding,metal ion binding	protein polyubiquitination,proteolysis,peptide metabolic process
Oc_UNINF / Oc_INF	P68036	P68036	-1.0131	1.0131	0.0111336	0.00865363	8	P68036	UBE2L3	Ubiquitin-conjugating enzyme E2 L3	UB2L3_HUMAN	2	-50.452	0.49548	Oc_UNINF	Oc_INF	ubiquitin ligase complex,nucleus,nucleoplasm,cytoplasm,cytosol,extracellular exosome	transcription coactivator activity,RNA binding,ubiquitin-protein transferase activity,protein binding,ATP binding,enzyme binding,ubiquitin protein ligase binding,ubiquitin conjugating enzyme activity,ubiquitin-protein transferase activator activity	protein polyubiquitination,transcription, DNA-templated,regulation of transcription, DNA-templated,cellular protein modification process,ubiquitin-dependent protein catabolic process,cell proliferation,protein ubiquitination,positive regulation of protein ubiquitination,protein ubiquitination involved in ubiquitin-dependent protein catabolic process,cell cycle phase transition,positive regulation…
Oc_UNINF / Oc_INF	Q06323	Q06323	-1.01172	1.01172	1.11494e-07	3.7033e-07	30	Q06323	PSME1	Proteasome activator complex subunit 1	PSME1_HUMAN	9	-50.4047	0.495953	Oc_UNINF	Oc_INF	proteasome complex,nucleoplasm,cytoplasm,cytosol,proteasome activator complex,extracellular exosome	protein binding,endopeptidase activator activity	MAPK cascade,protein polyubiquitination,stimulatory C-type lectin receptor signaling pathway,antigen processing and presentation of exogenous peptide antigen via MHC class I, TAP-dependent,regulation of cellular amino acid metabolic process,positive regulation of endopeptidase activity,negative regulation of G2/M transition of mitotic cell cycle,protein deubiquitination,anaphase-promoting complex…
Oc_UNINF / Oc_INF	P00558	P00558	-1.01136	1.01136	2.70797e-19	5.07551e-18	64	P00558	PGK1	Phosphoglycerate kinase 1	PGK1_HUMAN	19	-50.392	0.49608	Oc_UNINF	Oc_INF	extracellular space,cytosol,membrane,membrane raft,extracellular exosome	phosphoglycerate kinase activity,protein binding,ATP binding,protein-disulfide reductase activity	gluconeogenesis,glycolytic process,phosphorylation,negative regulation of angiogenesis,epithelial cell differentiation,plasminogen activation,canonical glycolysis,cellular response to hypoxia
Oc_UNINF / Oc_INF	Q9P258	Q9P258	-1.01135	1.01135	0.0715993	0.0398381	4	Q9P258	RCC2	Protein RCC2	RCC2_HUMAN	2	-50.3919	0.496081	Oc_UNINF	Oc_INF	nucleolus,cytosol,microtubule,plasma membrane,midbody,early endosome membrane,chromosome, centromeric core domain,mitotic spindle midzone,membrane	RNA binding,protein binding,microtubule binding,protein kinase binding,protein domain specific binding,small GTPase binding,Rac GTPase binding	sister chromatid cohesion,integrin-mediated signaling pathway,regulation of fibroblast migration,positive regulation of G2/M transition of mitotic cell cycle,regulation of cell migration,negative regulation of GTPase activity,establishment of protein localization,focal adhesion assembly,cell division,negative regulation of focal adhesion assembly,positive regulation of attachment of spindle micro…
Oc_UNINF / Oc_INF	P54136	P54136	-1.01036	1.01036	5.43193e-06	1.23222e-05	14	P54136	RARS	Arginine--tRNA ligase, cytoplasmic	SYRC_HUMAN	6	-50.3578	0.496422	Oc_UNINF	Oc_INF	nucleus,nucleoplasm,cytoplasm,mitochondrion,cytosol,membrane,aminoacyl-tRNA synthetase multienzyme complex,extracellular exosome	tRNA binding,arginine-tRNA ligase activity,protein binding,ATP binding,arginine binding,cadherin binding	tRNA aminoacylation for protein translation,arginyl-tRNA aminoacylation
Oc_UNINF / Oc_INF	P68402	P68402	-1.00575	1.00575	0.00677593	0.00569873	7	P68402	PAFAH1B2	Platelet-activating factor acetylhydrolase IB subunit beta	PA1B2_HUMAN	2	-50.1989	0.498011	Oc_UNINF	Oc_INF	fibrillar center,extracellular region,nucleolus,cytoplasm,cytosol,plasma membrane,secretory granule lumen,extracellular exosome,ficolin-1-rich granule lumen	1-alkyl-2-acetylglycerophosphocholine esterase activity,phospholipase A2 activity,protein binding,protein homodimerization activity,protein heterodimerization activity,platelet-activating factor acetyltransferase activity	lipid metabolic process,spermatogenesis,brain development,lipid catabolic process,positive regulation of macroautophagy,neutrophil degranulation
Oc_UNINF / Oc_INF	P78371	P78371	-1.00481	1.00481	0.000173543	0.000257276	11	P78371	CCT2	T-complex protein 1 subunit beta	TCPB_HUMAN	6	-50.1665	0.498335	Oc_UNINF	Oc_INF	zona pellucida receptor complex,extracellular region,cytosol,chaperonin-containing T-complex,microtubule,extracellular matrix,azurophil granule lumen,myelin sheath,cell body,extracellular exosome	protein binding,ATP binding,ubiquitin protein ligase binding,protein binding involved in protein folding,unfolded protein binding	protein folding,binding of sperm to zona pellucida,positive regulation of telomere maintenance via telomerase,neutrophil degranulation,protein stabilization,chaperone mediated protein folding independent of cofactor,chaperone-mediated protein complex assembly,positive regulation of telomerase activity,scaRNA localization to Cajal body,toxin transport,positive regulation of establishment of protei…
Oc_UNINF / Oc_INF	Q15149	Q15149	-1.00413	1.00413	1.29494e-30	5.14837e-29	188	Q15149	PLEC	Plectin	PLEC_HUMAN	65	-50.1429	0.498571	Oc_UNINF	Oc_INF	cytosol,plasma membrane,brush border,focal adhesion,sarcoplasm,hemidesmosome,extracellular matrix,sarcolemma,costamere,intermediate filament cytoskeleton,extracellular exosome	RNA binding,actin binding,protein binding,structural constituent of muscle,ankyrin binding,cadherin binding	hemidesmosome assembly
Oc_UNINF / Oc_INF	P55263	P55263	-1.00357	1.00357	0.0810174	0.0439105	4	P55263	ADK	Adenosine kinase	ADK_HUMAN	2	-50.1236	0.498764	Oc_UNINF	Oc_INF	nucleus,nucleoplasm,cytosol	RNA binding,adenosine kinase activity,ATP binding,metal ion binding,carbohydrate kinase activity	adenosine salvage,dATP biosynthetic process,ribonucleoside monophosphate biosynthetic process,purine-containing compound salvage,AMP salvage,carbohydrate phosphorylation
Oc_UNINF / Oc_INF	P11142	P11142	-1.00249	1.00249	2.01524e-32	9.44282e-31	140	P11142	HSPA8	Heat shock cognate 71 kDa protein	HSP7C_HUMAN	26	-50.0863	0.499137	Oc_UNINF	Oc_INF	Prp19 complex,extracellular region,extracellular space,intracellular,nucleus,nucleoplasm,spliceosomal complex,nucleolus,lysosomal membrane,late endosome,cytosol,plasma membrane,focal adhesion,membrane,intracellular ribonucleoprotein complex,extracellular matrix,secretory granule lumen,melanosome,lysosomal lumen,myelin sheath,clathrin-sculpted gamma-aminobutyric acid transport vesicle membrane,ext…	G-protein coupled receptor binding,phosphatidylserine binding,RNA binding,protein binding,ATP binding,ATPase activity,enzyme binding,MHC class II protein complex binding,heat shock protein binding,ubiquitin protein ligase binding,ATPase activity, coupled,cadherin binding,unfolded protein binding,C3HC4-type RING finger domain binding	mRNA splicing, via spliceosome,transcription, DNA-templated,protein folding,protein methylation,response to unfolded protein,neurotransmitter secretion,cellular response to starvation,viral process,regulation of protein stability,protein refolding,regulation of protein complex assembly,neutrophil degranulation,regulation of mRNA stability,positive regulation by host of viral genome replication,ne…
Oc_UNINF / Oc_INF	Q9BT78	Q9BT78	-1.00128	1.00128	0.00318759	0.00306382	12	Q9BT78	COPS4	COP9 signalosome complex subunit 4	CSN4_HUMAN	4	-50.0443	0.499557	Oc_UNINF	Oc_INF	nucleus,nucleoplasm,cytosol,synaptic vesicle,COP9 signalosome,nuclear speck,cell junction,extracellular exosome	protein binding,NEDD8-specific protease activity	protein deneddylation,nucleotide-excision repair, DNA damage recognition,transcription-coupled nucleotide-excision repair,post-translational protein modification
Oc_UNINF / Oc_INF	P62424	P62424	-1.00015	1.00015	0.0126124	0.00959435	6	P62424	RPL7A	60S ribosomal protein L7a	RL7A_HUMAN	3	-50.0051	0.499949	Oc_UNINF	Oc_INF	nucleus,nucleolus,cytoplasm,cytosol,focal adhesion,membrane,cytosolic large ribosomal subunit,polysomal ribosome,extracellular exosome	RNA binding,structural constituent of ribosome,protein binding,cadherin binding	nuclear-transcribed mRNA catabolic process, nonsense-mediated decay,maturation of LSU-rRNA,rRNA processing,translation,translational initiation,SRP-dependent cotranslational protein targeting to membrane,viral transcription
Oc_UNINF / Oc_INF	Q01432	Q01432	-0.994195	0.994195	0.00036107	0.00048587	8	Q01432	AMPD3	AMP deaminase 3	AMPD3_HUMAN	3	-49.7984	0.502016	Oc_UNINF	Oc_INF	extracellular region,cytosol,secretory granule lumen,ficolin-1-rich granule lumen	AMP deaminase activity,protein binding,metal ion binding	AMP catabolic process,IMP salvage,erythrocyte homeostasis,purine-containing compound salvage,neutrophil degranulation,ADP metabolic process,ATP metabolic process,GTP metabolic process,energy homeostasis
Oc_UNINF / Oc_INF	O94788	O94788	-0.993003	0.993003	0.0653123	0.0369352	3	O94788	ALDH1A2	Retinal dehydrogenase 2	AL1A2_HUMAN	2	-49.7569	0.502431	Oc_UNINF	Oc_INF	cytoplasm,cytosol,perinuclear region of cytoplasm	retinal dehydrogenase activity,3-chloroallyl aldehyde dehydrogenase activity,aldehyde dehydrogenase (NAD) activity,retinal binding	blood vessel development,kidney development,liver development,regulation of endothelial cell proliferation,heart morphogenesis,vitamin A metabolic process,midgut development,positive regulation of cell proliferation,negative regulation of cell proliferation,determination of bilateral symmetry,anterior/posterior pattern specification,proximal/distal pattern formation,positive regulation of gene ex…
Oc_UNINF / Oc_INF	Q08211	Q08211	-0.985046	0.985046	0.0477877	0.0286945	4	Q08211	DHX9	ATP-dependent RNA helicase A	DHX9_HUMAN	3	-49.4791	0.505209	Oc_UNINF	Oc_INF	nucleus,nucleoplasm,perichromatin fibrils,nucleolus,cytoplasm,centrosome,cytosol,polysome,actin cytoskeleton,membrane,nuclear body,intracellular ribonucleoprotein complex,micro-ribonucleoprotein complex,cytoplasmic ribonucleoprotein granule,polysomal ribosome,protein complex,RISC-loading complex,CRD-mediated mRNA stability complex,nuclear stress granule	RNA polymerase II core binding,core promoter binding,regulatory region RNA binding,RNA polymerase II transcription factor binding,RNA polymerase II transcription cofactor activity,RNA polymerase II transcription coactivator activity,DNA binding,DNA replication origin binding,double-stranded DNA binding,single-stranded DNA binding,RNA binding,RNA helicase activity,double-stranded RNA binding,singl…	alternative mRNA splicing, via spliceosome,mRNA splicing, via spliceosome,osteoblast differentiation,DNA replication,DNA-templated transcription, termination,regulation of transcription from RNA polymerase II promoter,transcription from RNA polymerase II promoter,RNA processing,inflammatory response,RNA secondary structure unwinding,targeting of mRNA for destruction involved in RNA interference,p…
Oc_UNINF / Oc_INF	P08238	P08238	-0.982866	0.982866	4.02379e-29	1.46645e-27	137	P08238	HSP90AB1	Heat shock protein HSP 90-beta	HS90B_HUMAN	33	-49.4026	0.505974	Oc_UNINF	Oc_INF	extracellular region,nucleus,nucleoplasm,cytoplasm,mitochondrion,lysosomal membrane,cytosol,cell surface,membrane,inclusion body,basolateral plasma membrane,apical plasma membrane,brush border membrane,aryl hydrocarbon receptor complex,secretory granule lumen,melanosome,protein complex,extracellular exosome,ficolin-1-rich granule lumen,sperm head plasma membrane,ooplasm,COP9 signalosome	UTP binding,CTP binding,RNA binding,double-stranded RNA binding,protein binding,ATP binding,GTP binding,sulfonylurea receptor binding,protein kinase regulator activity,kinase binding,protein kinase binding,MHC class II protein complex binding,nitric-oxide synthase regulator activity,TPR domain binding,heat shock protein binding,dATP binding,peptide binding,identical protein binding,protein homodi…	placenta development,protein folding,xenobiotic metabolic process,response to unfolded protein,telomere maintenance via telomerase,response to salt stress,virion attachment to host cell,positive regulation of transforming growth factor beta receptor signaling pathway,regulation of protein ubiquitination,positive regulation of protein binding,negative regulation of proteasomal ubiquitin-dependent …
Oc_UNINF / Oc_INF	P25398	P25398	-0.978962	0.978962	0.0116649	0.00901313	5	P25398	RPS12	40S ribosomal protein S12	RS12_HUMAN	3	-49.2655	0.507345	Oc_UNINF	Oc_INF	nucleoplasm,Golgi apparatus,cytosol,membrane,cytosolic small ribosomal subunit,intracellular membrane-bounded organelle	RNA binding,structural constituent of ribosome	nuclear-transcribed mRNA catabolic process, nonsense-mediated decay,rRNA processing,translation,translational initiation,SRP-dependent cotranslational protein targeting to membrane,viral transcription
Oc_UNINF / Oc_INF	P52597	P52597	-0.97631	0.97631	3.28425e-05	5.85287e-05	15	P52597	HNRNPF	Heterogeneous nuclear ribonucleoprotein F	HNRPF_HUMAN	5	-49.1722	0.508278	Oc_UNINF	Oc_INF	nucleus,nucleoplasm,cytosol,plasma membrane,membrane,catalytic step 2 spliceosome	RNA binding,single-stranded RNA binding,protein binding,TBP-class protein binding	mRNA splicing, via spliceosome,RNA processing,fibroblast growth factor receptor signaling pathway,RNA metabolic process,interleukin-12-mediated signaling pathway,regulation of RNA splicing
Oc_UNINF / Oc_INF	P14868	P14868	-0.972716	0.972716	0.0942807	0.0497371	10	P14868	DARS	Aspartate--tRNA ligase, cytoplasmic	SYDC_HUMAN	5	-49.0454	0.509546	Oc_UNINF	Oc_INF	cytoplasm,cytosol,membrane,aminoacyl-tRNA synthetase multienzyme complex,extracellular exosome	RNA binding,aminoacylase activity,aspartate-tRNA ligase activity,protein binding,ATP binding	translation,tRNA aminoacylation for protein translation,aspartyl-tRNA aminoacylation,protein complex assembly
Oc_UNINF / Oc_INF	Q96HC4	Q96HC4	-0.972505	0.972505	0.000614339	0.000765444	11	Q96HC4	PDLIM5	PDZ and LIM domain protein 5	PDLI5_HUMAN	3	-49.038	0.50962	Oc_UNINF	Oc_INF	cytosol,cell-cell adherens junction,postsynaptic density,actin cytoskeleton,membrane,neuron projection,postsynaptic membrane	actin binding,protein kinase C binding,protein binding,actinin binding,metal ion binding,protein N-terminus binding,cadherin binding involved in cell-cell adhesion	regulation of synapse assembly,regulation of dendritic spine morphogenesis,cell growth involved in cardiac muscle cell development,cell-cell adhesion
Oc_UNINF / Oc_INF	Q9Y678	Q9Y678	-0.971983	0.971983	0.0387398	0.0240884	9	Q9Y678	COPG1	Coatomer subunit gamma-1	COPG1_HUMAN	5	-49.0195	0.509805	Oc_UNINF	Oc_INF	Golgi membrane,endoplasmic reticulum membrane,Golgi apparatus,cytosol,COPI vesicle coat,transport vesicle	structural molecule activity,protein binding	intracellular protein transport,ER to Golgi vesicle-mediated transport,retrograde vesicle-mediated transport, Golgi to ER,establishment of Golgi localization,organelle transport along microtubule
Oc_UNINF / Oc_INF	Q14974	Q14974	-0.970181	0.970181	8.41963e-09	3.52925e-08	37	Q14974	KPNB1	Importin subunit beta-1	IMB1_HUMAN	12	-48.9558	0.510442	Oc_UNINF	Oc_INF	extracellular region,nuclear envelope,nuclear pore,nucleoplasm,cytoplasm,cytosol,membrane,nuclear membrane,nuclear periphery,specific granule lumen,host cell,extracellular exosome,endoplasmic reticulum tubular network,ficolin-1-rich granule lumen	RNA binding,protein binding,nuclear localization sequence binding,zinc ion binding,Ran GTPase binding,protein transporter activity,enzyme binding,protein domain specific binding,Hsp90 protein binding	protein import into nucleus, translocation,apoptotic DNA fragmentation,protein import into nucleus,NLS-bearing protein import into nucleus,ribosomal protein import into nucleus,mitotic chromosome movement towards spindle pole,mitotic metaphase plate congression,modulation by virus of host process,astral microtubule organization,Ran protein signal transduction,establishment of mitotic spindle loca…
Oc_UNINF / Oc_INF	O14950;P19105	O14950;P19105	-0.963523	0.963523	1.56593e-07	5.03553e-07	25	O14950;P19105	MYL12B;MYL12A	Myosin regulatory light chain 12B;Myosin regulatory light chain 12A	ML12B_HUMAN;ML12A_HUMAN	6	-48.7197	0.512803	Oc_UNINF	Oc_INF	stress fiber,cytosol,brush border,myosin II complex,Z disc,apical part of cell,extracellular exosome,cell cortex region;cytosol,myosin complex,extracellular exosome	calcium ion binding,protein binding,myosin heavy chain binding;calcium ion binding,protein binding	muscle contraction,regulation of cell shape;muscle contraction,ephrin receptor signaling pathway,platelet aggregation
Oc_UNINF / Oc_INF	Q99832	Q99832	-0.962306	0.962306	3.66512e-08	1.36609e-07	29	Q99832	CCT7	T-complex protein 1 subunit eta	TCPH_HUMAN	10	-48.6764	0.513236	Oc_UNINF	Oc_INF	zona pellucida receptor complex,cytoplasm,mitochondrion,cytosol,chaperonin-containing T-complex,microtubule,cell body,extracellular exosome	protein binding,ATP binding,identical protein binding,protein binding involved in protein folding,unfolded protein binding	protein folding,'de novo' protein folding,binding of sperm to zona pellucida,positive regulation of telomere maintenance via telomerase,protein stabilization,chaperone-mediated protein folding,toxin transport,positive regulation of establishment of protein localization to telomere,positive regulation of protein localization to Cajal body,positive regulation of telomerase RNA localization to Cajal…
Oc_UNINF / Oc_INF	P35241	P35241	-0.959038	0.959038	1.82441e-10	1.06383e-09	54	P35241	RDX	Radixin	RADI_HUMAN	14	-48.56	0.5144	Oc_UNINF	Oc_INF	ruffle,extracellular space,plasma membrane,microvillus,cell-cell adherens junction,focal adhesion,apical plasma membrane,lamellipodium,filopodium,T-tubule,midbody,cortical actin cytoskeleton,cleavage furrow,stereocilium,myelin sheath,cell tip,extracellular exosome,cell periphery	RNA binding,actin binding,protein binding,protein domain specific binding,protein homodimerization activity,cadherin binding,protein kinase A binding,ATPase binding	regulation of cell shape,regulation of cell size,positive regulation of gene expression,protein kinase A signaling,microvillus assembly,positive regulation of cell migration,regulation of actin filament bundle assembly,regulation of Rap protein signal transduction,negative regulation of homotypic cell-cell adhesion,negative regulation of GTPase activity,cellular response to platelet-derived growt…
Oc_UNINF / Oc_INF	P50990	P50990	-0.956212	0.956212	3.04513e-08	1.14805e-07	39	P50990	CCT8	T-complex protein 1 subunit theta	TCPQ_HUMAN	14	-48.4592	0.515408	Oc_UNINF	Oc_INF	zona pellucida receptor complex,extracellular region,nucleoplasm,cytoplasm,centrosome,cytosol,chaperonin-containing T-complex,microtubule,cilium,secretory granule lumen,azurophil granule lumen,cell body,intermediate filament cytoskeleton,extracellular exosome,ficolin-1-rich granule lumen	protein binding,ATP binding,ATPase activity, coupled,protein binding involved in protein folding,cadherin binding,unfolded protein binding	protein folding,'de novo' protein folding,binding of sperm to zona pellucida,positive regulation of telomere maintenance via telomerase,neutrophil degranulation,pore complex assembly,protein stabilization,chaperone-mediated protein folding,toxin transport,positive regulation of establishment of protein localization to telomere,positive regulation of protein localization to Cajal body,positive reg…
Oc_UNINF / Oc_INF	P34932	P34932	-0.955142	0.955142	1.76524e-10	1.03393e-09	36	P34932	HSPA4	Heat shock 70 kDa protein 4	HSP74_HUMAN	11	-48.4209	0.515791	Oc_UNINF	Oc_INF	cytosol,extracellular exosome	protein binding,ATP binding	response to unfolded protein,protein import into mitochondrial outer membrane,chaperone-mediated protein complex assembly
Oc_UNINF / Oc_INF	P58546	P58546	-0.952972	0.952972	0.0839312	0.0452043	3	P58546	MTPN	Myotrophin	MTPN_HUMAN	2	-48.3433	0.516567	Oc_UNINF	Oc_INF	nucleus,cytosol,F-actin capping protein complex,axon,perinuclear region of cytoplasm,extracellular exosome	sequence-specific DNA binding	regulation of translation,catecholamine metabolic process,regulation of cell size,positive regulation of macromolecule biosynthetic process,positive regulation of cardiac muscle hypertrophy,regulation of striated muscle tissue development,cerebellar granule cell differentiation,neuron differentiation,positive regulation of cell growth,skeletal muscle tissue regeneration,positive regulation of NF-…
Oc_UNINF / Oc_INF	P48444	P48444	-0.94947	0.94947	8.71046e-06	1.85221e-05	20	P48444	ARCN1	Coatomer subunit delta	COPD_HUMAN	6	-48.2177	0.517823	Oc_UNINF	Oc_INF	Golgi membrane,endoplasmic reticulum membrane,cytosol,membrane,COPI vesicle coat,transport vesicle	RNA binding	intracellular protein transport,ER to Golgi vesicle-mediated transport,retrograde vesicle-mediated transport, Golgi to ER,adult locomotory behavior,cerebellar Purkinje cell layer maturation,pigmentation
Oc_UNINF / Oc_INF	Q13098	Q13098	-0.9486	0.9486	0.00787091	0.00645012	6	Q13098	GPS1	COP9 signalosome complex subunit 1	CSN1_HUMAN	2	-48.1865	0.518135	Oc_UNINF	Oc_INF	nucleoplasm,cytosol,COP9 signalosome	GTPase inhibitor activity,protein binding	inactivation of MAPK activity,protein deneddylation,nucleotide-excision repair, DNA damage recognition,transcription-coupled nucleotide-excision repair,cell cycle,JNK cascade,negative regulation of GTPase activity,post-translational protein modification
Oc_UNINF / Oc_INF	P23246	P23246	-0.948568	0.948568	1.63168e-06	4.16491e-06	12	P23246	SFPQ	Splicing factor, proline- and glutamine-rich	SFPQ_HUMAN	6	-48.1853	0.518147	Oc_UNINF	Oc_INF	chromatin,nucleus,nucleoplasm,cytoplasm,nuclear matrix,nuclear speck,extracellular matrix,paraspeckles,RNA polymerase II transcription factor complex	transcription regulatory region sequence-specific DNA binding,RNA polymerase II distal enhancer sequence-specific DNA binding,core promoter binding,DNA binding,chromatin binding,RNA binding,protein binding,protein homodimerization activity,histone deacetylase binding,transcription regulatory region DNA binding	negative regulation of transcription from RNA polymerase II promoter,alternative mRNA splicing, via spliceosome,double-strand break repair via homologous recombination,activation of innate immune response,transcription, DNA-templated,mRNA processing,RNA splicing,regulation of circadian rhythm,negative regulation of circadian rhythm,innate immune response,positive regulation of sister chromatid co…
Oc_UNINF / Oc_INF	Q00688	Q00688	-0.947915	0.947915	0.00425939	0.00391888	11	Q00688	FKBP3	Peptidyl-prolyl cis-trans isomerase FKBP3	FKBP3_HUMAN	3	-48.1619	0.518381	Oc_UNINF	Oc_INF	nucleus,cytoplasm	RNA binding,peptidyl-prolyl cis-trans isomerase activity,receptor activity,protein binding,FK506 binding	protein peptidyl-prolyl isomerization,chaperone-mediated protein folding
Oc_UNINF / Oc_INF	P42166;P42167	P42166;P42167	-0.938904	0.938904	0.0157748	0.0115047	8	P42166;P42167	TMPO	Lamina-associated polypeptide 2, isoform alpha;Lamina-associated polypeptide 2, isoforms beta/gamma	LAP2A_HUMAN;LAP2B_HUMAN	2	-47.8371	0.521629	Oc_UNINF	Oc_INF	chromatin,nucleus,nuclear envelope;	DNA binding,lamin binding,cadherin binding;	regulation of transcription, DNA-templated;
Oc_UNINF / Oc_INF	P19623	P19623	-0.931361	0.931361	0.000977163	0.00111659	11	P19623	SRM	Spermidine synthase	SPEE_HUMAN	3	-47.5637	0.524363	Oc_UNINF	Oc_INF	cytosol	spermidine synthase activity,protein binding,identical protein binding,protein homodimerization activity	polyamine metabolic process,spermidine biosynthetic process,cellular response to leukemia inhibitory factor
Oc_UNINF / Oc_INF	P62857	P62857	-0.926591	0.926591	0.0158274	0.0115236	8	P62857	RPS28	40S ribosomal protein S28	RS28_HUMAN	2	-47.39	0.5261	Oc_UNINF	Oc_INF	nucleoplasm,cytosol,small ribosomal subunit,cytosolic small ribosomal subunit,extracellular exosome	RNA binding,structural constituent of ribosome,protein binding	ribosomal small subunit assembly,nuclear-transcribed mRNA catabolic process, nonsense-mediated decay,rRNA processing,translation,translational initiation,SRP-dependent cotranslational protein targeting to membrane,viral transcription,maturation of SSU-rRNA,ribosome biogenesis,ribosomal small subunit biogenesis
Oc_UNINF / Oc_INF	P24666	P24666	-0.916493	0.916493	0.00760282	0.00628538	8	P24666	ACP1	Low molecular weight phosphotyrosine protein phosphatase	PPAC_HUMAN	2	-47.0205	0.529795	Oc_UNINF	Oc_INF	cytoplasm,cytosol,cytoplasmic side of plasma membrane,sarcolemma,extracellular exosome	acid phosphatase activity,non-membrane spanning protein tyrosine phosphatase activity,protein binding	peptidyl-tyrosine dephosphorylation
Oc_UNINF / Oc_INF	Q00169	Q00169	-0.911305	0.911305	0.0018823	0.00193238	12	Q00169	PITPNA	Phosphatidylinositol transfer protein alpha isoform	PIPNA_HUMAN	4	-46.8296	0.531704	Oc_UNINF	Oc_INF	cytosol,myelin sheath,extracellular exosome	phosphatidylcholine transporter activity,phosphatidylinositol transporter activity,phosphatidylcholine binding,phosphatidylinositol binding,phosphatidylglycerol binding	lipid metabolic process,axonogenesis,visual perception,phospholipid transport,interleukin-12-mediated signaling pathway
Oc_UNINF / Oc_INF	P17612;P22694	P17612;P22694	-0.91079	0.91079	0.0281351	0.0185401	8	P17612;P22694	PRKACA;PRKACB	cAMP-dependent protein kinase catalytic subunit alpha;cAMP-dependent protein kinase catalytic subunit beta	KAPCA_HUMAN;KAPCB_HUMAN	2	-46.8106	0.531894	Oc_UNINF	Oc_INF	acrosomal vesicle,nucleus,nucleoplasm,cytoplasm,mitochondrion,centrosome,cytosol,cAMP-dependent protein kinase complex,nuclear speck,motile cilium,calcium channel complex,plasma membrane raft,intercellular bridge,perinuclear region of cytoplasm,extracellular exosome,ciliary base,axoneme,membrane;nucleoplasm,centrosome,cytosol,plasma membrane,cAMP-dependent protein kinase complex,intercellular bri…	protein kinase activity,protein serine/threonine kinase activity,cAMP-dependent protein kinase activity,protein serine/threonine/tyrosine kinase activity,protein binding,ATP binding,protein kinase binding,ubiquitin protein ligase binding,protein kinase A regulatory subunit binding;magnesium ion binding,protein serine/threonine kinase activity,cAMP-dependent protein kinase activity,protein binding…	G2/M transition of mitotic cell cycle,regulation of heart rate,stimulatory C-type lectin receptor signaling pathway,renal water homeostasis,mRNA processing,protein phosphorylation,blood coagulation,regulation of G2/M transition of mitotic cell cycle,regulation of cardiac muscle contraction by regulation of the release of sequestered calcium ion,regulation of macroautophagy,peptidyl-serine phospho…
Oc_UNINF / Oc_INF	E9PAV3;Q13765	E9PAV3;Q13765	-0.902107	0.902107	0.0543773	0.031978	18	E9PAV3;Q13765	NACA	Nascent polypeptide-associated complex subunit alpha, muscle-specific form;Nascent polypeptide-associated complex subunit alpha	NACAM_HUMAN;NACA_HUMAN	4	-46.4895	0.535105	Oc_UNINF	Oc_INF	nucleus,nascent polypeptide-associated complex;	DNA binding;	transcription, DNA-templated,regulation of transcription, DNA-templated;
Oc_UNINF / Oc_INF	Q9UKY7	Q9UKY7	-0.898574	0.898574	0.0143523	0.0106566	8	Q9UKY7	CDV3	Protein CDV3 homolog	CDV3_HUMAN	2	-46.3583	0.536417	Oc_UNINF	Oc_INF	cytosol,plasma membrane	molecular_function	cell proliferation
Oc_UNINF / Oc_INF	P08670	P08670	-0.896421	0.896421	5.53447e-16	6.36949e-15	138	P08670	VIM	Vimentin	VIME_HUMAN	27	-46.2782	0.537218	Oc_UNINF	Oc_INF	cytoplasm,peroxisome,cytosol,polysome,cytoskeleton,intermediate filament,focal adhesion,intracellular ribonucleoprotein complex,extracellular matrix,cell leading edge,neuron projection,phagocytic vesicle,extracellular exosome,plasma membrane	double-stranded RNA binding,structural constituent of cytoskeleton,structural constituent of eye lens,protein binding,protein C-terminus binding,protein domain specific binding,identical protein binding,scaffold protein binding,keratin filament binding	movement of cell or subcellular component,negative regulation of neuron projection development,astrocyte development,viral process,muscle filament sliding,positive regulation of collagen biosynthetic process,regulation of mRNA stability,intermediate filament organization,positive regulation of translation,Bergmann glial cell differentiation,SMAD protein signal transduction,lens fiber cell develop…
Oc_UNINF / Oc_INF	Q9UL46	Q9UL46	-0.894129	0.894129	1.23605e-06	3.24989e-06	16	Q9UL46	PSME2	Proteasome activator complex subunit 2	PSME2_HUMAN	4	-46.1928	0.538072	Oc_UNINF	Oc_INF	proteasome complex,nucleoplasm,cytoplasm,cytosol,proteasome activator complex,membrane,extracellular exosome	protein binding,identical protein binding,endopeptidase activator activity	MAPK cascade,protein polyubiquitination,stimulatory C-type lectin receptor signaling pathway,antigen processing and presentation of exogenous peptide antigen via MHC class I, TAP-dependent,regulation of cellular amino acid metabolic process,positive regulation of endopeptidase activity,negative regulation of G2/M transition of mitotic cell cycle,protein deubiquitination,anaphase-promoting complex…
[truncated: 360 more rows]

## Sheet: S5 ob infec vs oc infec 
Comparison (group1/group2)	Group	ProteinGroups	AVG Log2 Ratio	Absolute AVG Log2 Ratio	Pvalue	Qvalue	# of Ratios	UniProtIds	Genes	ProteinDescriptions	ProteinNames	# Unique Total Peptides	% Change	Ratio	Condition Numerator	Condition Denominator	GO Cellular Component	GO Molecular Function	GO Biological Process
Oc_INF / Ob_INF	O75556	O75556	-5.60859	5.60859	0.0409885	0.025283	2	O75556	SCGB2A1	Mammaglobin-B	SG2A1_HUMAN	3	-97.9505	0.020495	Oc_INF	Ob_INF	extracellular space	protein heterodimerization activity	androgen receptor signaling pathway
[truncated: 166 more rows]
